# Supplementary material for: Comparative proteomic analysis between nitrogen supplemented and starved conditions in Magnaporthe oryzae
Source: Proteome Sci. 2017 Nov 13;15:20. doi: 10.1186/s12953-017-0128-y (PMC5684745; doi:10.1186/s12953-017-0128-y)
Supplement: Supplementary file 1 — Protein Identification. (XLSX 316 kb) [file 12953_2017_128_MOESM1_ESM.xlsx]

## Sheet: Table S1
Table S1. List of proteins identified in this study and their expression. Number of spectral counts in nitrogen starved (PSM_N-) and nitrogen supplemented (PSM_N+) and the ranks in NSAF are presented.
Accession	Annotation	# A.A.	PSM_N+	PSM_N-	Rank_NSAF_N+	Rank_NSAF_N-
MGG_07928T0	ubiquitin-40S ribosomal protein S27a	155	1981.2	2285.5	3	1
MGG_03641T0	elongation factor 1-alpha	474	7353.3	6470.7	1	2
MGG_10827T0	hypothetical protein	110	1269.7	1322.4	4	3
MGG_01084T0	glyceraldehyde-3-phosphate dehydrogenase	337	4471.8	4006.2	2	4
MGG_04873T0	hypothetical protein	122	3	1325.2	3028	5
MGG_06958T0	hsp70-like protein	652	6346.1	5817.3	6	6
MGG_06035T0	FK506-binding protein 1B	114	1112.6	989.7	5	7
MGG_10607T0	enolase	439	2892.7	3248.6	15	8
MGG_16149T0	ADP,ATP carrier protein	316	2378	2278.4	9	9
MGG_03578T0	histone H2B	138	664.8	985	33	10
MGG_04436T0	elongation factor 1-beta	230	1788.8	1536.3	7	11
MGG_11513T0	heat shock protein SSB1	615	4503.5	4080.6	10	12
MGG_05673T0	40S ribosomal protein S3	263	2016.6	1543.4	8	13
MGG_14279T0	glutamine synthetase	359	1381.1	2044.8	55	14
MGG_05661T0	40S ribosomal protein S18	157	1036.7	889.4	14	15
MGG_07753T0	60S ribosomal protein L11	174	1196.5	965.5	11	16
MGG_07752T0	ATP synthase subunit alpha	552	3695	3032.5	12	17
MGG_03185T0	ATP synthase subunit beta	515	2701.3	2798.9	25	18
MGG_03982T0	actin	376	2000.2	2035.1	23	19
MGG_02625T0	superoxide dismutase	159	700	830.5	39	20
MGG_09894T0	40S ribosomal protein S28	69	340.1	347.9	27	21
MGG_10370T0	40S ribosomal protein S15	154	915	762.8	17	22
MGG_03494T0	aminotransferase	461	1726	2269	59	23
MGG_16739T0	eukaryotic translation initiation factor 5A	165	800.7	812.1	29	24
MGG_16459T0	ATP synthase subunit delta	165	593.6	804.4	64	25
MGG_06177T0	hypothetical protein	164	499.6	781.1	83	26
MGG_04829T0	60S ribosomal protein L9-A	195	1127.3	926.2	19	27
MGG_06685T0	cytochrome c	109	462.6	514.6	41	28
MGG_06759T0	heat shock protein 90	703	3790.9	3233	21	29
MGG_06185T0	hypothetical protein	110	591.8	505.2	22	30
MGG_06952T0	ribosomal protein L38e	82	433.6	372.3	24	31
MGG_01742T0	elongation factor 2	845	4582.3	3819.4	20	32
MGG_12892T0	40S ribosomal protein S16	145	391	643.1	103	33
MGG_00175T0	6-phosphogluconate dehydrogenase	493	2361.5	2181.1	34	34
MGG_06201T0	hypothetical protein	117	398.5	515.3	71	35
MGG_04444T0	60S ribosomal protein L6-B	203	996.5	886.1	28	36
MGG_15774T0	ketol-acid reductoisomerase	401	1836.2	1732.2	36	37
MGG_02710T0	peroxiredoxin type-2	169	563.3	718.7	73	38
MGG_13806T0	14-3-3 family protein	279	1122.1	1167.1	47	39
MGG_08622T0	nucleoside diphosphate kinase	238	1582.5	995.4	13	40
MGG_08834T0	ribosomal protein L28e	152	894	630.3	18	41
MGG_06936T0	elongation factor 1-gamma	413	1937.8	1711.3	35	42
MGG_02612T0	3-oxoacyl-[acyl-carrier-protein] reductase	281	707.9	1143	110	43
MGG_00019T0	hypothetical protein	131	415.1	532.2	79	44
MGG_04114T0	40S ribosomal protein S17	149	944.3	601.6	16	45
MGG_02747T0	40S ribosomal protein S4-A	263	1275.4	1040.6	30	46
MGG_08835T0	malate dehydrogenase	331	1278.6	1303.4	54	47
MGG_03164T0	cofilin	153	509.6	589	74	48
MGG_03165T0	heat shock protein 60	590	2198.8	2257.6	60	49
MGG_05238T0	40S ribosomal protein S14	151	586.2	569.3	53	50
MGG_01588T0	14-3-3 family protein	273	1163.8	1018.3	40	51
MGG_16201T0	hypothetical protein	150	485.4	529	76	52
MGG_06837T0	40S ribosomal protein S21	88	348.3	309.7	50	53
MGG_02503T0	glucose-regulated protein	665	2008.3	2323.9	84	54
MGG_04489T0	non-histone chromosomal protein 6	102	256.9	351.8	111	55
MGG_01569T0	minor allergen Alt a 7	205	468	705.6	127	56
MGG_09367T0	malate dehydrogenase	337	1132.6	1156.5	72	57
MGG_01135T0	cytochrome c oxidase polypeptide IV	187	534.4	640.3	91	58
MGG_08190T0	60S ribosomal protein L4-A	372	1504.6	1268.5	45	59
MGG_06658T0	40S ribosomal protein S5	215	871.8	732.9	44	60
MGG_06919T0	40S ribosomal protein S3aE	257	1001.9	873.3	52	61
MGG_06480T0	40S ribosomal protein S12	148	544.6	501.7	61	62
MGG_09194T0	60S ribosomal protein L17	187	846.1	630.6	37	63
MGG_00604T0	tubulin beta chain	448	1636.3	1496.6	62	64
MGG_16248T0	30S ribosomal protein S5	266	1283.1	886.5	32	65
MGG_04696T0	60S ribosomal protein L10a	218	868.4	726	49	66
MGG_07048T0	60S ribosomal protein L5	303	1234.9	1000.9	43	67
MGG_04191T0	hsp70-like protein	670	2703.7	2207.2	46	68
MGG_03653T0	60S ribosomal protein L20	175	697.6	574.8	48	69
MGG_08078T0	hypothetical protein	162	411.3	527.3	108	70
MGG_07202T0	citrate synthase	474	1475.8	1540.8	81	71
MGG_06719T0	ATP-citrate synthase subunit 1	666	1941.3	2157.7	88	72
MGG_15996T0	hypothetical protein	111	304.6	357.9	97	73
MGG_01160T0	histone H4	104	290.1	334.1	93	74
MGG_06249T0	translationally controlled tumor protein	171	612.5	548.4	65	75
MGG_02713T0	nascent polypeptide-associated complex subunit beta	173	471.7	552.9	99	76
MGG_00349T0	40S ribosomal protein S13	152	530.2	479.1	68	77
MGG_05753T0	protein disulfide-isomerase	511	1344.9	1606.1	104	78
MGG_06479T0	40S ribosomal protein S22	131	534	411.2	42	79
MGG_05203T0	ran-specific GTPase-activating protein 1	248	884.1	772.5	66	80
MGG_04400T0	ATP-dependent RNA helicase eIF4A	397	1491.1	1228.6	58	81
MGG_06269T0	60S ribosomal protein L2	255	960.9	786.4	57	82
MGG_09842T0	hypothetical protein	171	0	519.4	4795	83
MGG_06712T0	5-methyltetrahydropteroyltriglutamate-homocysteine S-methyltransferase	767	3815.2	2310.7	26	84
MGG_00968T0	mitochondrial outer membrane protein porin	284	886.9	855.3	80	85
MGG_01113T0	40S ribosomal protein S10-A	171	825.4	514.1	31	86
MGG_02378T0	glutamate decarboxylase	518	637.8	1537.6	235	87
MGG_16204T0	60S ribosomal protein L12	166	580.4	491.2	67	88
MGG_02624T0	transaldolase	325	999.3	948.7	82	89
MGG_15739T0	inorganic pyrophosphatase	291	801.1	841.6	96	90
MGG_02660T0	nascent polypeptide-associated complex subunit alpha	202	557.8	578.6	95	91
MGG_03965T0	60S ribosomal protein L26	138	528.5	395.1	56	92
MGG_13239T0	linoleate diol synthase	1172	1901.9	3351	184	93
MGG_00221T0	40S ribosomal protein S7	204	609.9	582	86	94
MGG_03680T0	40S ribosomal protein S11	162	518.2	460.4	78	95
MGG_04484T0	60S ribosomal protein L18	185	601	523	75	96
MGG_10447T0	peptidyl-prolyl cis-trans isomerase	216	694.2	603.6	77	97
MGG_06693T0	60S ribosomal protein L27-A	136	378.9	379.9	94	98
MGG_02407T0	hypothetical protein	87	182	238.2	142	99
MGG_03554T0	60S ribosomal protein L36	110	376.5	299.5	70	100
MGG_03236T0	40S ribosomal protein S6-B	240	869.4	647.5	63	101
MGG_06571T0	60S ribosomal protein L43	93	415.8	250.4	38	102
MGG_04104T0	60S ribosomal protein L22	126	319.7	334.3	109	103
MGG_11259T0	hypothetical protein	601	1433.2	1581.2	120	104
MGG_15895T0	cytochrome c oxidase polypeptide VI,variant2	168	372.4	430.8	132	105
MGG_04978T0	E3 ubiquitin ligase complex SCF subunit scon-3	169	337.2	432.9	150	106
MGG_05063T0	phosphoglycerate kinase	475	1079.8	1203.8	128	107
MGG_12300T0	hydroxyacylglutathione hydrolase	287	585.5	725.4	146	108
MGG_00843T0	hypothetical protein	294	856	737.4	89	109
MGG_07929T0	40S ribosomal protein S26E	120	327.6	300.9	98	110
MGG_03135T0	60S ribosomal protein L30	108	292.1	264.7	101	111
MGG_00432T0	hypothetical protein	175	343	428.8	152	112
MGG_01689T0	rho GDP dissociation inhibitor	200	453.2	486.2	129	113
MGG_01404T0	NAD	329	888.2	798.6	102	114
MGG_04612T0	60S ribosomal protein L8-B	262	612.7	636	125	115
MGG_09952T0	GTP-binding nuclear protein GSP1/Ran	217	587.5	524.2	100	116
MGG_08905T0	triosephosphate isomerase	251	553.9	603	136	117
MGG_04719T0	guanine nucleotide-binding protein subunit beta-like protein	317	940.2	757.4	87	118
MGG_18003T0	ATP synthase subunit D	174	434.8	415.3	113	119
MGG_04467T0	60S acidic ribosomal protein P0	314	705.9	741	131	120
MGG_01557T0	phosphatidylglycerol/phosphatidylinositol transfer protein	179	236.3	420.9	217	121
MGG_02952T0	40S ribosomal protein S9	192	424.9	444.4	134	122
MGG_06657T0	40S ribosomal protein S25	95	201.6	219.8	141	123
MGG_10265T0	hypothetical protein	332	781.2	751.9	122	124
MGG_06924T0	nucleosome assembly protein	405	893.8	913.4	135	125
MGG_03600T0	mitochondrial-processing peptidase subunit beta	474	1030.6	1064.7	137	126
MGG_03136T0	60S ribosomal protein L10	220	517.2	493.4	123	127
MGG_00715T0	glucose-repressible protein	72	216.2	161	85	128
MGG_05155T0	adenosylhomocysteinase	450	1548.3	1003.6	69	129
MGG_06720T0	ATP-citrate synthase subunit 2	487	949.1	1075.5	153	130
MGG_06362T0	small COPII coat GTPase	190	470.5	416.7	114	131
MGG_04861T0	glycine cleavage system H protein	179	262.3	391.9	198	132
MGG_09927T0	60S ribosomal protein L33-B	110	196.9	237.2	167	133
MGG_01114T0	NADP-dependent mannitol dehydrogenase	348	444.6	750.1	226	134
MGG_06127T0	profilin	132	227.5	284.3	174	135
MGG_00987T0	hypothetical protein	522	907.4	1122.7	172	136
MGG_06721T0	60S ribosomal protein L28	151	378.1	323.2	112	137
MGG_04438T0	ADP-ribosylation factor	184	449.5	388.8	116	138
MGG_03193T0	60S ribosomal protein L3	393	965.1	813.7	115	139
MGG_05026T0	40S ribosomal protein S19	153	432.8	312.8	92	140
MGG_00223T0	fructose-bisphosphate aldolase 1	361	813.5	737.4	130	141
MGG_03188T0	cytochrome c oxidase polypeptide 5	168	406.4	342.5	117	142
MGG_07176T0	GTP-binding protein rhoA	194	498.2	393.4	107	143
MGG_01454T0	hypothetical protein	250	250	502	307	144
MGG_01631T0	UTP-glucose-1-phosphate uridylyltransferase	530	1248.1	1051.2	121	145
MGG_10583T0	12-oxophytodienoate reductase 1	410	879.9	803.6	139	146
MGG_01490T0	hypothetical protein	291	557	569	157	147
MGG_05980T0	pyridoxine biosynthesis protein PDX1	320	332.6	623.6	292	148
MGG_00383T0	S-adenosylmethionine synthase	395	1545.1	769.7	51	149
MGG_03521T0	aconitate hydratase	785	2030.4	1519.9	105	150
MGG_03152T0	ATP synthase subunit 5	229	329.8	440.3	202	151
MGG_05193T0	cell division control protein 48	821	1508.4	1562.2	165	152
MGG_11412T0	tubulin alpha chain	455	927.6	865.3	147	153
MGG_08063T0	pyruvate kinase	529	1002.3	1001.7	158	154
MGG_02711T0	hypothetical protein	159	364.5	300.5	126	155
MGG_15671T0	hypothetical protein	505	928.4	950.9	163	156
MGG_13221T0	hsp10-like protein	105	111.5	197	284	157
MGG_01712T0	isocitrate dehydrogenase subunit 2	386	782.8	711.4	148	158
MGG_03670T0	subtilisin-like proteinase Spm1	537	496.2	984.7	338	159
MGG_06510T0	cytochrome b5	140	245.5	256.6	169	160
MGG_01995T0	isocitrate dehydrogenase subunit 1	387	726.7	707.9	161	161
MGG_15868T0	argininosuccinate synthase	416	783.5	760.8	159	162
MGG_06088T0	hypothetical protein	296	305.2	540.8	297	163
MGG_09916T0	ATP synthase subunit gamma	303	655	551.9	138	164
MGG_04236T0	thioredoxin	172	333.2	312.8	154	165
MGG_04034T0	formate dehydrogenase	443	754.6	805.2	175	166
MGG_05427T0	microtubule-associated protein RP/EB family member 1	248	431.2	450.6	171	167
MGG_03244T0	V-type proton ATPase subunit B	515	842	928.8	181	168
MGG_05248T0	60S ribosomal protein L32	132	220.4	236.6	179	169
MGG_02620T0	60S ribosomal protein L37	95	227.3	170.2	118	170
MGG_02872T0	40S ribosomal protein S27	83	100.7	146.9	238	171
MGG_06650T0	tubulin alpha-B chain	451	845.2	790.5	162	172
MGG_02392T0	40S ribosomal protein S30	64	122.7	111.9	156	173
MGG_06316T0	curved DNA-binding protein	414	849.2	722.7	145	174
MGG_08256T0	mitochondrial peroxiredoxin PRX1	225	651.4	389.5	90	175
MGG_06371T0	pyruvate dehydrogenase E1 component subunit alpha	417	731.8	713.2	168	176
MGG_07460T0	peroxiredoxin HYR1	173	215.4	292.9	231	177
MGG_01637T0	phosphomannomutase	265	523.1	448.2	151	178
MGG_03226T0	cytochrome b-c1 complex subunit 2	464	768.6	782.7	180	179
MGG_05307T0	hypothetical protein	317	660.6	532.5	143	180
MGG_02471T0	transketolase	688	1205.3	1149	170	181
MGG_11776T0	40S ribosomal protein S0	288	675.6	479.2	124	182
MGG_16462T0	cytochrome c1	325	488.7	532.5	193	183
MGG_07200T0	plasma membrane ATPase	927	1228.9	1515.2	216	184
MGG_14772T0	hypothetical protein	128	222.5	208.4	173	185
MGG_02770T0	V-type proton ATPase subunit E	231	260.3	374.3	258	186
MGG_11597T0	glucosamine-fructose-6-phosphate aminotransferase	707	928.4	1138.4	219	187
MGG_05237T0	60S ribosomal protein L7	249	406.8	399	183	188
MGG_10185T0	60S ribosomal protein L23a	158	190.2	253.1	240	189
MGG_17802T0	hypothetical protein	450	501.5	709.6	260	190
MGG_04921T0	60S ribosomal protein L23	140	197.9	220.5	203	191
MGG_05059T0	scytalone dehydratase	173	70.6	272.1	774	192
MGG_02617T0	2-methylcitrate synthase	478	619	751.5	223	193
MGG_14971T0	elongation factor 3	1056	2255.2	1632.8	140	194
MGG_04495T0	phosphoglucomutase	555	852.7	857.9	191	195
MGG_01111T0	cytochrome c oxidase subunit 6B	86	110.3	131.2	225	196
MGG_09955T0	hypothetical protein	115	169.1	174.2	197	197
MGG_17041T0	saccharopine dehydrogenase	451	708.5	682	189	198
MGG_02370T0	mitochondrial phosphate carrier protein	310	740.5	467	119	199
MGG_04337T0	catalase-peroxidase 1	751	1216.7	1127.1	185	200
MGG_00195T0	clock-controlled-9 protein	697	1082.5	1040.7	190	201
MGG_13499T0	acetyl-CoA acetyltransferase	402	602.4	600	194	202
MGG_07234T0	FK506-binding protein 2	186	228.5	277.1	236	203
MGG_08087T0	V-type proton ATPase catalytic subunit A	609	852.9	900.3	205	204
MGG_03251T0	40S ribosomal protein S8	203	323	299.5	186	205
MGG_04752T0	ATP synthase subunit 4	247	357	364.3	200	206
MGG_08164T0	protein disulfide-isomerase erp38	372	553.3	542.5	196	207
MGG_05223T0	3-isopropylmalate dehydrogenase	367	624.1	533.7	176	208
MGG_10680T0	40S ribosomal protein S24	136	227.7	197.6	177	209
MGG_11794T0	D-3-phosphoglycerate dehydrogenase 2	473	889.2	687.2	160	210
MGG_03604T0	nuclear movement protein nudC	192	205.6	278.1	280	211
MGG_04944T0	hypothetical protein	268	209.9	385.7	420	212
MGG_04426T0	endoribonuclease L-PSP	162	177.1	230.1	267	213
MGG_06065T0	hsp88-like protein	713	1060.7	1003.6	195	214
MGG_08980T0	stress-induced-phosphoprotein 1	585	628.2	818.5	279	215
MGG_02651T0	hypothetical protein	160	171.9	223.7	278	216
MGG_10327T0	hypothetical protein	730	466.6	1018.5	511	217
MGG_07137T0	rab GDP-dissociation inhibitor	465	759.7	648.7	182	218
MGG_06187T0	hypothetical protein	153	79.8	213.2	620	219
MGG_02806T0	ATP-dependent RNA helicase SUB2	437	504.9	607.3	248	220
MGG_01607T0	calnexin	578	682.5	802.8	243	221
MGG_06192T0	cytochrome b-c1 complex subunit 7	127	149.8	176.3	245	222
MGG_00901T0	2,3-bisphosphoglycerate-independent phosphoglycerate mutase	521	821.3	723.4	188	223
MGG_00969T0	asparagine synthetase	584	593.6	803.3	303	224
MGG_08649T0	farnesyl pyrophosphate synthase	349	480.5	471.6	207	225
MGG_00592T0	cell wall glucanosyltransferase	368	341.1	494.1	336	226
MGG_06270T0	adenosine kinase	362	665.4	485.4	164	227
MGG_02659T1	60S ribosomal protein L14	147	214	196.8	199	228
MGG_09272T0	beta-glucosidase 1	874	854.3	1168.3	316	229
MGG_07877T0	dipeptidyl-peptidase V	719	749.4	948.4	290	230
MGG_04085T0	hypothetical protein	695	292.4	912.3	751	231
MGG_09926T0	glucose-6-phosphate 1-dehydrogenase	508	551.6	664.6	272	232
MGG_10252T0	hypothetical protein	487	872.2	636	166	233
MGG_01005T0	hypothetical protein	154	208.2	200.1	211	234
MGG_06011T0	S-	382	393	493.5	298	235
MGG_06189T0	hypothetical protein	391	521.7	504.9	215	236
MGG_09505T0	polyadenylate-binding protein	763	1030.1	984.9	212	237
MGG_04435T0	bifunctional purine biosynthesis protein ADE17	596	948	768.6	187	238
MGG_00444T0	hypothetical protein	282	288	361.8	301	239
MGG_08297T0	NADH:flavin oxidoreductase/NADH oxidase	374	160.5	478.3	737	240
MGG_09878T0	dihydrolipoyllysine-residue acetyltransferase component-pyruvate dehydrogenase complex	465	552.4	593.2	242	241
MGG_02467T0	ribonucleoprotein-associated protein	127	109.1	161.1	376	242
MGG_17430T0	hypothetical protein	245	197.5	310.4	404	243
MGG_03577T0	histone H2A	137	152.5	173.4	261	244
MGG_10569T0	pyruvate dehydrogenase E1 component subunit beta	384	478.4	485.6	230	245
MGG_04772T0	hypothetical protein	93	126.6	116.9	210	246
MGG_03087T0	cell division control protein 11	384	460.6	481.2	241	247
MGG_01508T0	hypothetical protein	326	352.6	406.4	273	248
MGG_00923T0	serine hydroxymethyltransferase	483	1246.9	600.1	106	249
MGG_04556T0	alcohol dehydrogenase 1	340	107.6	418.3	949	250
MGG_10568T0	sterol 24-C-methyltransferase	381	512.6	466.9	213	251
MGG_01359T0	saccharopine dehydrogenase	366	416.5	436.9	253	252
MGG_15645T2	hypothetical protein	98	113.2	116.9	247	253
MGG_07504T0	hypothetical protein	193	219	230.1	254	254
MGG_02836T0	2-methylcitrate dehydratase	571	562.1	680.2	313	255
MGG_16230T0	succinyl-CoA ligase subunit beta	447	746.9	530	178	256
MGG_12805T0	tryptophan synthase	718	787.2	848	266	257
MGG_07307T0	NADH-cytochrome b5 reductase 2	309	208.6	364.7	481	258
MGG_00256T0	cytosolic non-specific dipeptidase	560	549	659.9	315	259
MGG_11785T0	60S ribosomal protein L15	204	279.4	239.9	209	260
MGG_05438T0	Hsc70 cochaperone	354	436.6	416.3	234	261
MGG_05480T0	succinyl-CoA ligase subunit alpha	334	439.6	390.1	218	262
MGG_04745T0	ARP2/3 complex 34 kDa subunit	320	318.7	373.7	309	263
MGG_03051T0	aspartate-semialdehyde dehydrogenase	364	474.6	423.5	220	264
MGG_07165T0	proteasome subunit alpha type-2	284	306.2	330	276	265
MGG_03699T0	inosine-5'-monophosphate dehydrogenase IMD4	544	768.8	632	204	266
MGG_01746T0	hypothetical protein	380	448.2	440.9	244	267
MGG_00104T0	hypothetical protein	148	136.3	170.9	342	268
MGG_06004T0	prohibitin-1	276	358.3	315.9	222	269
MGG_02671T0	hypothetical protein	144	152.2	164.2	286	270
MGG_08810T0	2,5-diketo-D-gluconic acid reductase A	289	357.5	328.1	233	271
MGG_00922T0	vacuolar protease A	396	221.1	449.6	584	272
MGG_04545T0	cytochrome c peroxidase	363	377.5	411.8	291	273
MGG_02568T0	ubiquitin-conjugating enzyme E2 35	151	174.7	171.1	246	274
MGG_01013T0	eukaryotic translation initiation factor 3 39 kDa subunit	342	493	387.4	201	275
MGG_08074T0	NADP-specific glutamate dehydrogenase	464	271.1	524.1	555	276
MGG_02953T0	60S ribosomal protein L21-B	161	221.2	181.5	208	277
MGG_08012T0	UDP-glucose 4-epimerase	370	471.6	416.4	227	278
MGG_10274T0	hypothetical protein	255	226.6	286.2	355	279
MGG_06888T0	glutamine synthetase	358	343.4	401.6	323	280
MGG_10334T0	mannitol 2-dehydrogenase	503	756.6	561.2	192	281
MGG_10148T0	6-phosphogluconolactonase	260	299.2	289.3	249	282
MGG_07216T0	versicolorin reductase	275	72.4	303.6	1070	283
MGG_13009T0	hypothetical protein	226	0	249.3	4795	284
MGG_01058T0	adenylate kinase 1	277	299	305.5	275	285
MGG_16866T0	cytochrome b-c1 complex subunit Rieske	237	267.1	261.4	257	286
MGG_02921T0	hypothetical protein	313	387.7	345	232	287
MGG_09396T0	HET-C2 protein	207	285.6	228.1	206	288
MGG_06530T0	aspartate aminotransferase	406	511.9	447.3	229	289
MGG_04667T0	hypothetical protein	530	572.5	582.6	274	290
MGG_08162T0	elongation factor Tu	444	595.5	485.4	214	291
MGG_17278T0	argininosuccinate lyase	469	456.5	511.7	318	292
MGG_01066T0	40S ribosomal protein S23	146	133.9	159.2	346	293
MGG_02709T0	hypothetical protein	155	109.2	168.3	454	294
MGG_00905T0	Sec14 cytosolic factor	344	416.2	373.4	239	295
MGG_07268T0	isocitrate dehydrogenase	451	474.2	488.9	288	296
MGG_04156T0	aspartate aminotransferase	458	399.4	494.6	368	297
MGG_00652T0	salicylaldehyde dehydrogenase	480	357	517.3	433	298
MGG_08144T0	Ras-like protein Rab7	206	214.1	221.7	293	299
MGG_08923T0	threonine synthase	550	629	591.5	252	300
MGG_04059T0	phosphoserine aminotransferase	428	392.8	459.8	344	301
MGG_07384T0	cystathionine beta-synthase	534	497.2	573	335	302
MGG_10910T0	aflatoxin biosynthesis ketoreductase nor-1	251	173.8	267.7	463	303
MGG_12646T0	nuclease domain-containing protein 1	895	856.7	954.6	324	304
MGG_01284T0	thioredoxin reductase	329	340.9	348.7	295	305
MGG_01325T0	high mobility group protein	345	218.5	362.6	516	306
MGG_10653T0	eukaryotic translation initiation factor 3 subunit F	371	392.5	389.6	285	307
MGG_10957T0	hypothetical protein	395	435.6	413.6	264	308
MGG_05447T0	glutaredoxin-C2	118	152.5	123.2	224	309
MGG_04478T0	fimbrin	651	577.2	678.3	359	310
MGG_05283T0	uricase	296	238	307.9	405	311
MGG_01092T0	homocitrate synthase	486	474.7	504.7	317	312
MGG_00488T0	hypothetical protein	256	209.5	264.7	399	313
MGG_09470T0	myosin regulatory light chain cdc4	151	156.9	155.8	294	314
MGG_01589T0	hypothetical protein	101	81.1	103.7	406	315
MGG_09736T0	hypothetical protein	211	182.4	216.4	373	316
MGG_00052T0	hypothetical protein	225	0	230.6	4795	317
MGG_08597T0	hypothetical protein	327	317.3	334.9	319	318
MGG_13518T0	sorbose reductase SOU1	311	310.5	316.4	308	319
MGG_04455T0	60S ribosomal protein L35	126	258.5	127.5	144	320
MGG_00814T0	hsp90-like protein	328	278.7	331.6	384	321
MGG_17399T0	adenine phosphoribosyltransferase	217	227.8	219.4	289	322
MGG_13645T0	50S ribosomal protein L13e	203	192.8	205.2	329	323
MGG_08104T0	peptidyl-prolyl cis-trans isomerase	377	334.7	379.9	357	324
MGG_16375T0	aldehyde reductase	325	125	325.9	818	325
MGG_12822T0	glucose-6-phosphate isomerase	560	526.6	555.1	334	326
MGG_01592T0	eukaryotic translation initiation factor 2 subunit gamma	514	543	507.5	287	327
MGG_02938T0	hypothetical protein	147	135.1	144.9	343	328
MGG_02570T0	dienelactone hydrolase	339	341.8	334.2	305	329
MGG_04340T0	hypothetical protein	481	523.7	474.2	269	330
MGG_00908T0	26S protease regulatory subunit 6B	422	405.5	415.4	322	331
MGG_11450T0	homoserine dehydrogenase	371	374.1	364.3	304	332
MGG_09481T0	leukotriene A-4 hydrolase	661	465.8	647.8	453	333
MGG_06030T0	hypothetical protein	244	225.9	238.5	337	334
MGG_13782T0	60S ribosomal protein L19	191	176.4	186.3	340	335
MGG_13474T0	eukaryotic translation initiation factor eIF-1	116	150.8	112.8	221	336
MGG_06494T0	D-arabinitol 2-dehydrogenase	370	244	354.1	494	337
MGG_04118T0	fatty acid synthase beta subunit dehydratase	2121	2357	2021.5	262	338
MGG_07130T0	proteasome component PUP2	246	223.2	233.9	348	339
MGG_03855T0	hypothetical protein	237	206.6	225	369	340
MGG_05888T0	hypothetical protein	400	425.4	378.7	282	341
MGG_13526T0	RNP domain-containing protein	429	396.3	405.9	339	342
MGG_01556T0	V-type proton ATPase subunit F	127	100.6	120.1	412	343
MGG_16969T0	hypothetical protein	377	273.6	355.9	444	344
MGG_01978T0	eukaryotic translation initiation factor 3 subunit B	747	814.9	702.7	268	345
MGG_10052T0	hypoxanthine guanine phosphoribosyltransferase	206	194.5	193.8	331	346
MGG_03073T0	hypothetical protein	174	152.6	163.2	364	347
MGG_04826T0	glycine cleavage system T protein	465	294	434.5	517	348
MGG_00168T0	hypothetical protein	647	703.7	601	271	349
MGG_01026T0	hydroxymethylglutaryl-CoA synthase	457	517.7	423.5	255	350
MGG_04941T0	hypothetical protein	188	230.6	174.2	237	351
MGG_03317T0	eukaryotic translation initiation factor 3 subunit E	447	490.1	411.7	265	352
MGG_06197T0	spermidine synthase	294	302.1	268.8	300	353
MGG_01159T0	histone H3	137	140.9	124.9	299	354
MGG_02842T0	hsp70-like protein	573	551.5	521.3	320	355
MGG_07237T0	hypothetical protein	122	97.6	110.8	409	356
MGG_01706T0	hypothetical protein	77	88.5	69.8	250	357
MGG_17000T0	adenylosuccinate synthetase	424	358.5	383.6	385	358
MGG_06911T0	rdgB/HAM1 family non-canonical purine NTP pyrophosphatase	190	94.5	171.4	658	359
MGG_00867T0	hypothetical protein	200	167.2	180.4	391	360
MGG_12925T0	26S protease regulatory subunit 6A	465	401.9	418.4	374	361
MGG_05477T0	26S protease regulatory subunit 4	460	413.7	413.6	350	362
MGG_08163T0	30S ribosomal protein S14p/S29e	57	126.3	51.2	133	363
MGG_02479T0	nuclear transport factor 2	127	91.3	113.8	448	364
MGG_10357T0	prolyl-tRNA synthetase	567	563.5	507.5	310	365
MGG_00443T0	hypothetical protein	70	56	62.5	408	366
MGG_02252T0	tetrahydroxynaphthalene reductase	284	85.2	253.4	977	367
MGG_07337T0	fatty acid-binding protein	126	69.5	112.3	596	368
MGG_12095T0	NADPH-dependent methylglyoxal reductase GRE2	352	304.5	313.5	372	369
MGG_09750T0	diphosphomevalonate decarboxylase	386	320.4	343.3	393	370
MGG_01553T0	3-isopropylmalate dehydratase	779	828	692	283	371
MGG_00860T0	AhpC/TSA family protein	185	127.9	164.2	464	372
MGG_15072T0	importin subunit alpha-1	552	524.9	487.9	327	373
MGG_04839T0	peroxisomal dehydratase	311	207.9	274.9	487	374
MGG_10440T0	endoribonuclease L-PSP	129	110.8	113.8	375	375
MGG_05252T0	uracil phosphoribosyltransferase	230	141.7	201.9	531	376
MGG_03186T0	1,4-alpha-glucan-branching enzyme	692	571.5	606.1	395	377
MGG_08897T0	asparaginyl-tRNA synthetase	587	457.8	514	421	378
MGG_05266T0	eukaryotic translation initiation factor 3	472	513.5	413	270	379
MGG_16728T0	hypothetical protein	296	156.3	258.7	615	380
MGG_04898T0	hypothetical protein	168	143.2	146.8	382	381
MGG_04943T0	CMGC/MAPK protein kinase	416	310.4	362.4	429	382
MGG_05344T0	SnodProt1	138	56	120.1	776	383
MGG_11543T0	lactoylglutathione lyase	358	273.5	311	423	384
MGG_17072T0	dihydrolipoyl dehydrogenase	509	499.8	440	314	385
MGG_13781T0	serine hydroxymethyltransferase	517	461.1	445.2	352	386
MGG_04013T0	small nuclear ribonucleoprotein Sm D2	118	111	101.5	332	387
MGG_06705T0	hypothetical protein	161	115.3	137.6	449	388
MGG_01521T0	cell division control protein 3	438	285.8	372.7	500	389
MGG_07974T0	C-signal protein	245	155.4	208.3	515	390
MGG_04920T0	palmitoyl-protein thioesterase 1	333	169.3	281.4	635	391
MGG_03227T0	hypothetical protein	74	65.5	62.5	360	392
MGG_06487T0	thymine dioxygenase	337	227.4	283.1	482	393
MGG_06668T0	hypothetical protein	259	168.3	217.5	506	394
MGG_04393T0	hypothetical protein	119	119.8	99.4	306	395
MGG_04689T0	glucan 1,3-beta-glucosidase	398	328.7	331.3	396	396
MGG_12749T0	glutathione reductase	509	330	423.3	507	397
MGG_09715T0	aldo-keto reductase yakc	342	264.4	284.4	422	398
MGG_16472T0	aminopeptidase 2	975	834.7	809.6	379	399
MGG_00041T0	O-methyltransferase	239	179.8	198.1	428	400
MGG_09887T0	NEDD8	78	58	64.6	432	401
MGG_02449T0	tyrosyl-tRNA synthetase	389	333.7	321.8	378	402
MGG_07195T0	O-acetylhomoserine	457	405.7	377.5	358	403
MGG_00330T0	26S protease subunit rpt4	392	372.5	322.4	328	404
MGG_03149T0	dihydrolipoyllysine-residue succinyltransferase	422	373	347	362	405
MGG_03224T0	hypothetical protein	305	266.1	250.6	367	406
MGG_04966T0	lysyl-tRNA synthetase	616	608.6	505.6	312	407
MGG_06962T0	GTP-binding protein ypt1	203	180.6	166.1	353	408
MGG_06321T0	glycyl-tRNA synthetase	727	600.7	592.2	394	409
MGG_12671T0	hypothetical protein	149	75.8	121	633	410
MGG_03525T0	hypothetical protein	376	343.3	304.6	347	411
MGG_07756T0	pyruvate carboxylase	1198	1049.7	962.8	365	412
MGG_03512T0	26S proteasome non-ATPase regulatory subunit 8	292	242.8	233.1	392	413
MGG_04053T0	proteasome subunit alpha type-1	275	234.8	219.5	381	414
MGG_01409T0	ubiquitin-activating enzyme E1 1	1038	843.8	827.8	400	415
MGG_04506T0	26S proteasome non-ATPase regulatory subunit 4	295	190.2	235	508	416
MGG_05915T0	fumarylacetoacetate hydrolase domain-containing protein 2A	286	270.6	227.5	330	417
MGG_04136T0	hypothetical protein	208	141.6	165.3	474	418
MGG_03492T0	acetamidase	559	194.3	443.7	885	419
MGG_06726T0	septin like spn2	338	169.7	267.8	652	420
MGG_08895T0	fructose-1,6-bisphosphatase	345	250.2	272.8	445	421
MGG_07912T0	erythrocyte band 7 integral membrane protein	424	332.3	334.4	419	422
MGG_12154T0	fatty acid synthase subunit alpha	1860	1705.5	1463.5	345	423
MGG_07173T1	hypothetical protein	136	153.4	106.6	256	424
MGG_13200T0	eukaryotic translation initiation factor 2 subunit alpha	311	254.7	243.2	397	425
MGG_01581T0	26S protease regulatory subunit 7	440	349.8	343.3	411	426
MGG_01656T0	UV excision repair protein Rad23	402	325.1	313.2	403	427
MGG_00518T0	proliferating cell nuclear antigen	260	170.1	202.3	498	428
MGG_00198T0	flavohemoglobin	448	566.5	347.8	228	429
MGG_06472T0	proteasome component PRE6	270	177.4	209.1	496	430
MGG_03045T0	ankyrin repeat protein	216	142.6	167.2	493	431
MGG_00341T0	eukaryotic translation initiation factor 3 subunit D	574	645.8	444.2	259	432
MGG_07389T0	peptidyl-prolyl cis-trans isomerase ssp-1	179	153.7	138.4	377	433
MGG_06764T0	guanylate kinase	243	233.7	187.8	321	434
MGG_01410T0	glutathione S-transferase Gst3	406	218.3	311.9	611	435
MGG_17901T0	cytochrome c oxidase subunit VIa	126	91.7	96.4	442	436
MGG_03668T0	importin subunit beta-1	877	745.6	665.9	383	437
MGG_01622T0	uroporphyrinogen decarboxylase	368	273.2	278.9	434	438
MGG_17962T0	fumarate hydratase	547	521.7	412.3	326	439
MGG_10961T0	hypothetical protein	508	1.1	382.8	4475	440
MGG_05134T0	hypothetical protein	336	214.1	252.2	513	441
MGG_06358T0	amylase-binding protein AbpA	800	552	597.5	467	442
MGG_05994T0	hypothetical protein	1346	607.5	1005.3	711	443
MGG_07035T0	epsilon-COP	298	207.7	222.3	458	444
MGG_06289T0	NADH-cytochrome b5 reductase 1	310	275.8	231.1	354	445
MGG_06643T0	hypothetical protein	780	271.1	580.6	884	446
MGG_06496T0	hypothetical protein	1257	868.2	935.6	465	447
MGG_00020T0	hypothetical protein	508	264.9	377.7	622	448
MGG_08139T1	methionine aminopeptidase 1	379	229	281.7	545	449
MGG_04901T0	methyltransferase	341	297.9	253.3	366	450
MGG_04540T0	inosine-uridine preferring nucleoside hydrolase	434	322	322.1	435	451
MGG_01662T0	4-aminobutyrate aminotransferase	504	313.5	373.7	527	452
MGG_05962T0	hypothetical protein	126	55	93.3	727	453
MGG_07628T0	acetolactate synthase	582	240	428.8	769	454
MGG_06669T0	hypothetical protein	210	156.4	154.7	431	455
MGG_11021T0	hypothetical protein	687	216.1	504.2	955	456
MGG_10665T0	hypothetical protein	199	179.8	145.6	349	457
MGG_00919T0	GMP synthase	544	436.7	397	407	458
MGG_05677T0	glutathione S-transferase I	286	69.4	208.1	1137	459
MGG_04896T0	hypothetical protein	154	89.4	112	560	460
MGG_09080T0	arginyl-tRNA synthetase	713	496.8	517.1	459	461
MGG_14976T0	hypothetical protein	553	380.3	399	470	462
MGG_07466T0	cell division control protein 12	386	303.4	278.2	418	463
MGG_02606T0	hypothetical protein	64	32.2	46.1	650	464
MGG_12537T0	phosphoribosylaminoimidazole-succinocarboxamide synthase	311	198.9	223.6	510	465
MGG_04647T0	eukaryotic translation initiation factor 4E-1	245	195.7	175.6	410	466
MGG_01288T0	mannose-1-phosphate guanyltransferase	365	306.1	260.5	390	467
MGG_01719T0	electron transfer flavoprotein subunit alpha	348	228.9	248.2	495	468
MGG_11889T0	T-complex protein 1 subunit epsilon	551	358.1	392.1	505	469
MGG_06586T0	hypothetical protein	403	266.8	286.2	492	470
MGG_06786T0	disulfide-isomerase A6 precurso	472	203.2	334.3	735	471
MGG_13485T0	2-isopropylmalate synthase	617	455.5	436.9	438	472
MGG_05156T0	eukaryotic translation initiation factor 3 subunit H	364	323.3	257.5	356	473
MGG_06913T0	seryl-tRNA synthetase	498	329.8	351.9	491	474
MGG_16813T0	hypothetical protein	364	83.5	257.1	1176	475
MGG_02971T0	actin-like protein 2/3 complex subunit 4	170	115.4	120	476	476
MGG_02254T0	hypothetical protein	255	215.3	179.6	388	477
MGG_02829T0	CK1/CK1/CK1-D protein kinase	357	315.6	251.3	361	478
MGG_02525T0	alanine-glyoxylate aminotransferase 1	438	471.8	307.5	277	479
MGG_04626T0	6,7-dimethyl-8-ribityllumazine synthase	201	96.4	140.5	676	480
MGG_03838T0	Ser/Thr protein phosphatase	690	459.2	480.5	489	481
MGG_13438T0	xaa-Pro dipeptidase	542	301	377	591	482
MGG_03607T0	alanyl-tRNA synthetase	1085	622.3	754.5	570	483
MGG_15814T0	peptidyl-prolyl cis-trans isomerase B	208	211.7	144.4	302	484
MGG_04622T0	proteasome component C5	266	163.4	184.7	533	485
MGG_01059T0	26S proteasome regulatory subunit rpn-8	358	246.5	248.2	468	486
MGG_09766T0	3-deoxy-7-phosphoheptulonate synthase	384	212.8	266.1	593	487
MGG_07711T0	hypothetical protein	336	225.3	232.7	486	488
MGG_05956T0	glutamyl-tRNA synthetase	636	606.6	439.9	325	489
MGG_00312T0	glyoxylate reductase	356	216	244.5	541	490
MGG_09190T0	aminopeptidase 2	1036	589.2	709.7	571	491
MGG_03879T0	actin-like protein 3	439	274.9	300.5	524	492
MGG_02538T0	glutamine synthetase	482	302.2	329.4	523	493
MGG_10565T0	zuotin	445	299.4	303.9	485	494
MGG_11861T0	1,3-beta-glucanosyltransferase gel4	529	381.9	361.3	446	495
MGG_12574T0	aspartyl-tRNA synthetase	578	454.4	393.7	416	496
MGG_03915T0	pyridoxamine phosphate oxidase	262	122.4	178.1	689	497
MGG_09900T0	hypothetical protein	200	101	135.6	643	498
MGG_04503T0	carbamoyl-phosphate synthase subunit arginine-specific large	1180	797.7	799.5	479	499
MGG_06503T0	hypothetical protein	487	310.8	329.4	512	500
MGG_04827T0	vacuolar ATP synthase subunit H	476	334.4	322	455	500
MGG_01671T0	eukaryotic translation initiation factor 6	247	181.9	166.9	440	502
MGG_01551T0	long-chain-fatty-acid-CoA ligase 1	696	548.7	469.6	413	503
MGG_02074T0	potassium/sodium efflux P-type ATPase	1097	514.9	739.1	687	504
MGG_06241T0	vacuolar protein sorting-associated protein 21	239	154	161	509	505
MGG_10911T0	cupin domain-containing protein	199	5.1	133.7	2993	506
MGG_10358T0	T-complex protein 1 subunit alpha	567	384	380.5	478	507
MGG_14549T0	cytidine deaminase	165	116.3	110.7	452	508
MGG_05317T0	S-formylglutathione hydrolase	288	226.4	192.5	417	509
MGG_09501T0	serine racemase	404	212.4	270	617	510
MGG_03211T0	26S proteasome non-ATPase regulatory subunit 11	424	303.6	283.1	450	511
MGG_10292T0	hypothetical protein	152	112.6	101.3	436	512
MGG_06075T1	mitochondria fission 1 protein	154	83	102.6	609	513
MGG_03663T0	hypothetical protein	130	90.5	86.3	460	514
MGG_12996T0	glutamate-5-semialdehyde dehydrogenase	446	269.1	295.5	547	515
MGG_08343T0	proteasome subunit alpha type-4	252	139.6	166.4	594	516
MGG_04197T0	hypothetical protein	325	157.9	214.4	666	517
MGG_11871T0	allantoicase	358	184.9	235.9	626	518
MGG_02669T0	hypothetical protein	95	59.3	62.6	525	519
MGG_15027T0	sulfate adenylyltransferase	574	1105.4	377.1	155	520
MGG_05663T0	carboxypeptidase Y	553	317.5	363.2	568	521
MGG_07727T0	proteasome component C1	293	207.4	191.9	451	522
MGG_01086T0	hypothetical protein	278	237.6	181.8	380	523
MGG_08589T0	hypothetical protein	369	0	241.1	4795	524
MGG_04960T0	phosphoglycerate mutase	254	97.7	164.3	817	525
MGG_08802T0	GMP synthase	254	226.7	164.2	351	526
MGG_06154T0	Ras-like protein	215	135.9	138.6	518	527
MGG_04551T0	proteasome component PUP3	207	106.1	133.4	629	528
MGG_11862T0	ABC transporter ATP-binding protein ARB1	637	587.5	408.6	341	529
MGG_06695T0	UDP-galactopyranose mutase	512	347	326.4	477	530
MGG_05299T0	alkaline phosphatase	588	295.9	374.4	647	531
MGG_10126T0	aspartyl aminopeptidase	549	287.1	348.8	618	532
MGG_00431T0	homogentisate 1,2-dioxygenase	504	298.5	320.1	552	533
MGG_01519T0	hypothetical protein	428	218.4	271.7	631	534
MGG_04990T0	hypothetical protein	492	265.1	311.7	610	535
MGG_10192T0	eukaryotic translation initiation factor 3 subunit A	1074	780.7	680.5	443	536
MGG_03727T0	50S ribosomal protein L31e	125	133.8	79.1	281	537
MGG_03940T0	hypothetical protein	471	238.7	296.6	639	538
MGG_16395T0	ATP-dependent Zn protease	478	173.4	300.7	864	539
MGG_11589T0	hypothetical protein	90	55	56.5	537	540
MGG_14352T0	acetyltransferase	188	58	117.8	964	541
MGG_04445T0	dipeptidyl-peptidase 3	794	445.9	496.5	582	542
MGG_03551T0	threonyl-tRNA synthetase	813	500.3	508.4	532	543
MGG_03163T0	hypothetical protein	225	135	140.3	551	544
MGG_08062T0	hypothetical protein	76	45.8	47.3	548	545
MGG_12305T0	hypothetical protein	76	51.8	47.3	473	546
MGG_06498T0	5'-methylthioadenosine phosphorylase	320	198.2	199	529	546
MGG_08203T0	multiprotein-bridging factor 1	162	102.9	100.4	514	548
MGG_04894T0	histone H1-binding protein	534	264.1	329	659	549
MGG_03155T0	hypothetical protein	743	433.5	457.3	558	550
MGG_01061T0	coproporphyrinogen III oxidase	419	259.8	257.4	528	551
MGG_04614T0	hypothetical protein	87	48.9	53.4	580	552
MGG_07212T0	hypothetical protein	132	79.9	81	543	553
MGG_01014T0	C-1-tetrahydrofolate synthase	1075	821	659.3	424	554
MGG_02101T0	hypothetical protein	285	60.2	174.5	1223	555
MGG_01595T0	eukaryotic translation initiation factor 3 subunit M	433	340.9	264.7	415	556
MGG_04977T0	60S ribosomal protein L39	52	51.6	31.7	311	557
MGG_01185T0	GTP-binding protein ypt5	222	105.2	135.5	683	558
MGG_01925T0	bifunctional P-450:NADPH-P450 reductase	1121	379.4	682.2	910	559
MGG_15495T0	hypothetical protein	157	95.7	95.5	538	560
MGG_14232T0	nitrate reductase 1	592	130.7	359.1	1203	561
MGG_04913T0	hypothetical protein	105	30.2	63.6	1002	562
MGG_00647T0	hypothetical protein	498	336	300.9	483	563
MGG_02086T0	proteasome component PRE3	229	110	138.3	674	564
MGG_11916T0	CAP20	187	85.2	112.9	705	565
MGG_05296T0	60S ribosomal protein L34-B	117	24	70.5	1251	566
MGG_00212T0	superoxide dismutase	228	169.9	137.4	430	567
MGG_04396T0	valyl-tRNA synthetase	1100	674	661.9	535	568
MGG_05719T0	heat shock protein 30	241	107.2	144.8	715	569
MGG_01744T0	electron transfer flavoprotein subunit beta	258	150.6	154.8	556	570
MGG_00135T0	T-complex protein 1	548	331.3	328.5	544	571
MGG_12767T0	2-oxoglutarate dehydrogenase	1009	738.3	604.8	441	572
MGG_02103T0	maltose O-acetyltransferase	220	67.9	131.4	965	573
MGG_07536T0	vacuolar aminopeptidase 1	622	230.5	371.2	848	574
MGG_15048T0	NAD-dependent deacetylase sirtuin-5	358	132.8	213.2	846	575
MGG_09978T0	sorting assembly machinery 50 kDa subunit	519	299.1	308.8	567	576
MGG_06209T0	inorganic phosphate transporter PHO88	193	169.6	114.8	363	577
MGG_05814T0	potassium-activated aldehyde dehydrogenase	471	265.2	280.2	579	578
MGG_08359T0	flavonol synthase	372	274.8	220.4	437	579
MGG_05734T0	phospho-2-dehydro-3-deoxyheptonate aldolase	371	256.1	219.7	466	580
MGG_05940T0	short chain dehydrogenase	260	143.6	153.8	595	581
MGG_07518T0	centromere/microtubule-binding protein cbf5	486	266.7	286.8	602	582
MGG_15768T0	hypothetical protein	282	125.6	166	714	583
MGG_05204T0	transcription initiation factor TFIID subunit 14	229	112	134.3	664	584
MGG_06003T0	hypothetical protein	114	86.1	66.7	427	585
MGG_07545T0	CTP synthase	581	198.7	339.8	900	586
MGG_04584T0	HNRNP arginine N-methyltransferase	346	209.8	202.2	542	587
MGG_06639T0	T-complex protein 1 subunit gamma	542	399.1	316.2	439	588
MGG_12396T0	hypothetical protein	123	67.3	71.7	605	589
MGG_03860T0	alpha,alpha-trehalose-phosphate synthase 1	530	272.7	308.8	627	589
MGG_10834T0	methylenetetrahydrofolate dehydrogenase	326	187.1	189.9	569	591
MGG_10195T0	serine/threonine-protein phosphatase PP1	310	144.2	180	691	592
MGG_17513T0	delta-1-pyrroline-5-carboxylate dehydrogenase	601	302.8	348	644	593
MGG_00331T0	proteasome component PRE4	270	226.7	156.2	389	594
MGG_07031T0	proteasome subunit beta type-2	204	117.9	118	563	595
MGG_02914T0	2-deoxy-D-gluconate 3-dehydrogenase	261	188.1	150.7	447	596
MGG_06860T0	coatomer subunit beta	959	652.9	553.2	475	597
MGG_17079T0	formamidase	436	168.5	251.2	813	598
MGG_04010T0	hypothetical protein	114	66.5	65.7	557	599
MGG_07033T0	ATP-dependent RNA helicase DED1	672	746.6	386.7	263	600
MGG_09512T0	3-ketoacyl-CoA thiolase	420	159.6	239.8	829	601
MGG_09195T0	rRNA 2'-O-methyltransferase fibrillarin	322	185.8	183.7	565	602
MGG_00119T0	hypothetical protein	157	40.4	89.1	1092	603
MGG_05345T0	dihydroxy-acid dehydratase	596	388.1	337.7	503	604
MGG_07209T0	signal sequence receptor alpha chain	268	155.9	151.1	559	605
MGG_01566T0	homoisocitrate dehydrogenase	361	240.9	202.7	488	606
MGG_06910T0	protein transporter SEC23	771	417.5	432.8	607	607
MGG_02000T0	hypothetical protein	472	318.2	263.2	484	608
MGG_02432T0	leucyl-tRNA synthetase	1126	691.2	625.5	534	609
MGG_04095T0	vacuolar-sorting protein SNF7	227	136.5	126.1	549	610
MGG_04741T0	small nuclear ribonucleoprotein Sm D1	126	83.4	69.9	490	611
MGG_16862T0	hypothetical protein	247	199.9	136.8	401	612
MGG_03280T0	nitrilase 2	345	173.8	191.1	644	613
MGG_16895T0	eukaryotic translation initiation factor 3 subunit C	866	470.1	478.9	606	614
MGG_01683T0	ubiquitin carboxyl-terminal hydrolase	253	140.5	139.7	590	615
MGG_06392T0	ornithine aminotransferase	443	374.3	244.2	387	616
MGG_17439T0	deoxyuridine 5'-triphosphate nucleotidohydrolase	191	84.1	104.8	722	617
MGG_01108T0	protein transporter SEC31	1270	662.2	695.7	621	618
MGG_08293T0	salicylate hydroxylase	472	49.4	258.3	1779	619
MGG_08201T0	hypothetical protein	137	36.3	74.9	1065	620
MGG_01268T0	nuclear localization sequence binding protein	487	233.3	265.8	678	621
MGG_06459T0	hsp98-like protein	927	522.5	505.9	577	622
MGG_03511T0	coatomer alpha subunit	1221	679.3	665.8	587	623
MGG_13796T0	stress responsive A/B barrel domain-containing protein	111	61.1	60.4	597	624
MGG_02084T0	hypothetical protein	315	220	171.1	456	625
MGG_03301T0	hypothetical protein	266	103.9	144.4	805	626
MGG_17001T0	actin-like protein 2	399	202.8	216.6	634	626
MGG_01979T0	T-complex protein 1 subunit beta	531	320.8	288.3	546	628
MGG_01819T0	glycogen phosphorylase	889	619.8	482.1	457	629
MGG_10574T0	GNAT family N-acetyltransferase	175	51.9	94.6	984	630
MGG_09520T0	CCR4-Not complex subunit Caf16	291	220.7	157.2	426	631
MGG_00527T0	hypothetical protein	208	88.3	111.9	743	632
MGG_17062T0	hypothetical protein	218	95.9	117.1	723	633
MGG_12272T0	trm-112	128	64.4	68.7	649	634
MGG_01153T0	proteasome subunit alpha type-6	255	100.9	136.4	795	635
MGG_08370T0	1,3-beta-glucanosyltransferase gel3	534	70	284.2	1579	636
MGG_06875T0	hypothetical protein	106	44.6	56.4	752	637
MGG_07187T0	glutamate synthase	2119	1835.8	1126.8	370	638
MGG_07768T0	clathrin heavy chain	1681	933.9	891.8	589	639
MGG_14853T0	riboflavin kinase	201	83.1	106.5	764	640
MGG_07301T0	hypothetical protein	258	162.3	136.2	520	641
MGG_11723T0	cystathionine beta-synthase	171	95.3	90.2	586	642
MGG_04311T0	3',5'-bisphosphate nucleotidase	408	254	215	526	643
MGG_01606T0	methylmalonate-semialdehyde dehydrogenase	579	301.8	305	623	644
MGG_07201T0	mitochondrial DNA replication protein YHM2	318	137.4	167.2	731	645
MGG_07273T0	WD repeat-containing protein 2	609	260.8	320.2	739	646
MGG_15527T0	hypothetical protein	340	155.2	178.5	702	647
MGG_11343T0	phosphoribosylformylglycinamidine cyclo-ligase	796	537.9	417.7	480	648
MGG_00946T0	Poly	359	147.2	187.8	772	649
MGG_00450T0	phosphoenolpyruvate carboxykinase	602	691.5	313.8	251	650
MGG_02244T1	glutathione S-transferase Gst3	352	78	182.9	1201	651
MGG_05247T0	NAD-specific glutamate dehydrogenase	1046	473.1	542.4	709	652
MGG_05264T0	translation initiation factor 4B	564	289.7	291.8	628	653
MGG_07135T0	orotate phosphoribosyltransferase	234	147.1	121	521	654
MGG_06356T0	monothiol glutaredoxin-5	260	170.3	133.6	497	655
MGG_06443T0	1,2-dihydroxy-3-keto-5-methylthiopentene dioxygenase 2	178	121.5	91.3	472	656
MGG_04824T0	acylphosphatase	92	33.3	47.2	869	657
MGG_06917T0	GTP cyclohydrolase II	514	232.1	263.5	710	658
MGG_06099T0	serine/threonine-protein phosphatase PP2A catalytic subunit	329	185.5	168.4	576	659
MGG_09571T0	hypothetical protein	710	667.9	363.2	333	660
MGG_16630T0	3-hydroxybutyryl-CoA dehydrogenase	320	123.4	163.2	816	661
MGG_07120T0	26S proteasome regulatory subunit rpn-1	898	395	456.7	724	662
MGG_08741T0	tRNA selenocysteine-associated protein 1	416	162.1	211.2	809	663
MGG_03619T0	fumarate reductase	620	296.1	313.7	680	664
MGG_01305T0	hypothetical protein	144	69.9	72.7	668	665
MGG_04994T0	plasma membrane H+-ATPase	1031	439.9	520	740	666
MGG_05671T0	protein phosphatase PP2A regulatory subunit A	624	374.4	314	550	667
MGG_00678T0	hypothetical protein	278	100.8	139.8	865	668
MGG_05188T0	hypothetical protein	450	259.9	225.6	564	669
MGG_16711T0	hypothetical protein	1103	606.8	552.8	600	670
MGG_01233T1	hypothetical protein	328	135.5	164.4	765	671
MGG_05179T0	NAD dependent epimerase/dehydratase	277	134.1	138.6	672	672
MGG_00167T0	hypothetical protein	275	159.2	137.6	562	673
MGG_06915T0	uracil phosphoribosyltransferase	244	143.4	122	553	674
MGG_09517T0	vacuolar protein sorting-associated protein 1	699	356.2	349.6	632	675
MGG_02611T0	L-aminoadipate-semialdehyde dehydrogenase	1189	654.7	594.2	599	676
MGG_06261T0	eukaryotic translation initiation factor 3 135 kDa subunit	1312	729.7	655.6	588	677
MGG_09393T0	glutaminyl-tRNA synthetase	633	288.2	316.1	706	678
MGG_08173T0	NADP-dependent malic enzyme	670	379.3	334.4	573	679
MGG_10171T0	hypothetical protein	402	116.8	200.2	995	680
MGG_13563T0	hypothetical protein	176	148.8	87.4	386	681
MGG_09535T0	ATPase GET3	344	171.6	170.5	656	682
MGG_08008T0	formyltetrahydrofolate deformylase	285	91.4	140.7	941	683
MGG_07008T0	nucleolar protein nop-58	600	238.8	294.3	789	684
MGG_09349T0	hypothetical protein	181	96.7	88.5	612	685
MGG_11382T0	translation initiation factor RLI1	611	384.9	298.7	519	686
MGG_02608T0	26S proteasome regulatory subunit RPN5	508	233	248.3	700	687
MGG_05999T0	H/ACA ribonucleoprotein complex subunit 2	254	87.2	124	896	688
MGG_09867T0	N-acetyltransferase ats1	185	71.4	90.1	814	689
MGG_09235T0	DnaJ domain-containing protein	541	223.8	263.4	763	690
MGG_08661T0	acyl-CoA dehydrogenase family member 11	453	218.8	220.6	673	691
MGG_12973T0	hypothetical protein	511	332.9	248	502	692
MGG_11338T0	mitochondrial import inner membrane translocase subunit TIM8	127	67.8	61.6	613	693
MGG_06868T0	acetolactate synthase catalytic subunit	683	445.9	331.4	499	694
MGG_02435T0	mitochondrial iron uptake protein	203	76.1	98.4	835	695
MGG_04882T0	hypothetical protein	413	159.8	200.1	811	696
MGG_05936T0	hypothetical protein	441	194.7	213.4	719	697
MGG_16901T0	ATP-dependent RNA helicase DBP2	549	449.5	264.7	398	698
MGG_08637T0	mitochondrial import receptor subunit tom-40	356	247.7	171.6	461	699
MGG_00534T0	ribulose-phosphate 3-epimerase	252	115.2	121.5	701	700
MGG_03281T1	chorismate synthase	425	294.8	204.8	462	701
MGG_01104T0	acetolactate synthase small subunit	317	129.9	152.6	773	702
MGG_00588T0	CIA30 family protein	253	57.2	121.7	1187	703
MGG_13188T0	voltage-gated potassium channel subunit beta-2	348	179.8	167	625	704
MGG_01473T0	oxidoreductase 2-nitropropane dioxygenase family protein	388	167.1	185.6	734	705
MGG_07125T0	isopentenyl-diphosphate Delta-isomerase	255	128.9	121.9	642	706
MGG_06730T0	prefoldin subunit 4	136	63.5	64.8	690	707
MGG_06135T0	GTP-binding protein ypt2	207	95.5	98.4	697	708
MGG_05449T0	60S ribosomal protein L16	203	99.4	96.3	663	709
MGG_03372T0	40S ribosomal protein S20	117	30.3	55.5	1086	710
MGG_11383T0	phosphoacetylglucosamine mutase	553	180	262	936	711
MGG_03994T0	importin alpha re-exporter	958	451.7	453.6	684	712
MGG_15034T0	ADP-ribose pyrophosphatase	236	59.2	111.6	1110	713
MGG_16920T0	hypothetical protein	206	99.8	97.3	670	714
MGG_09526T0	hypothetical protein	171	67.7	80.1	794	715
MGG_04012T0	3-hydroxyisobutyryl-CoA hydrolase	500	230.2	234.1	698	716
MGG_09289T0	hexokinase	482	272.5	225	574	717
MGG_17596T0	hypothetical protein	405	199.2	188.8	662	718
MGG_05991T0	26S proteasome regulatory subunit rpn2	1193	539.8	555.8	708	719
MGG_08829T0	transcriptional repressor rco-1	608	241.1	283	792	720
MGG_07333T0	ATP-dependent RNA helicase DBP5	478	233.7	222.4	665	721
MGG_02812T0	1-aminocyclopropane-1-carboxylate deaminase	402	209.7	186.9	619	722
MGG_13511T0	transcription elongation factor S-II	305	152.9	141.6	654	723
MGG_02489T0	branched-chain-amino-acid aminotransferase	405	112.3	187.8	1032	724
MGG_02653T0	6-phosphofructokinase	782	350.7	362.5	713	725
MGG_03506T0	hypothetical protein	296	192.9	137.2	501	726
MGG_01582T0	T-complex protein 1 subunit delta	534	245.2	247	699	727
MGG_07708T0	flavoprotein oxygenase	353	111.6	163.2	950	728
MGG_16927T0	hypothetical protein	100	55.1	46.2	598	729
MGG_04872T0	cysteinyl-tRNA synthetase	842	325.6	388.7	812	730
MGG_01326T0	NIMA-interacting protein TinC	760	307.8	350.8	777	731
MGG_16373T0	hypothetical protein	689	142.3	317.4	1241	732
MGG_05064T0	hypothetical protein	96	49.9	44.1	624	733
MGG_04716T0	V-type ATPase	116	42.7	53.2	853	734
MGG_09890T0	hypothetical protein	121	41.7	55.4	892	735
MGG_00170T0	proteasome component PRE2	285	133.3	130.4	688	736
MGG_00942T0	branched-chain-amino-acid aminotransferase	420	117.2	191.9	1022	737
MGG_07076T0	oxidoreductase	311	119.6	141.7	819	738
MGG_00979T0	mitochondrial import receptor subunit tom-70	623	312.1	283.2	655	739
MGG_17476T0	hypothetical protein	253	28	114.8	1720	740
MGG_03041T0	glucokinase	496	209.9	224.8	745	741
MGG_06427T0	mitochondrial import inner membrane translocase subunit tim-9	88	44.6	39.9	636	742
MGG_01210T0	mitochondrial hypoxia responsive domain-containing protein	254	148.6	114.9	554	743
MGG_09886T0	prohibitin-2	304	154.1	137.4	638	744
MGG_07571T0	LysM domain-containing protein	143	0	64.6	4795	745
MGG_03238T0	zinc finger protein ZPR1	511	321.1	230.6	522	746
MGG_03857T0	T-complex protein 1 subunit zeta	545	331.7	246	540	747
MGG_04464T0	alpha-mannosidase	1074	427.7	483.6	788	748
MGG_07914T0	hypothetical protein	162	79.8	72.9	660	749
MGG_04863T0	Cullin-associated NEDD8-dissociated protein 2	1370	609.1	615.9	716	750
MGG_09287T0	oligosaccharyltransferase alpha subunit	485	204.9	217.5	747	751
MGG_08842T0	pyruvate dehydrogenase complex protein X component	446	179.1	199.2	779	752
MGG_15700T0	hypothetical protein	551	336.7	246	536	753
MGG_02813T0	malate synthase	543	373.7	242.4	469	754
MGG_01232T0	hypothetical protein	197	113.6	87.3	566	755
MGG_03983T0	hsp70-like protein	218	119.8	96.4	601	756
MGG_09530T0	dipeptidase 1	462	88.1	204.2	1302	756
MGG_12569T0	hypothetical protein	223	137.8	98.3	530	758
MGG_07933T0	dihydrodipicolinate synthase	317	128	139.5	778	759
MGG_14882T0	epoxide hydrolase 1	423	114.6	185.9	1050	760
MGG_09226T0	fumarate reductase	537	244	235.5	707	761
MGG_10677T0	mannose-6-phosphate isomerase	450	238	196.8	614	762
MGG_02970T0	ubiquitin carboxyl-terminal hydrolase 6	558	215.3	244.1	815	763
MGG_06466T0	cysteine synthase	376	156.2	164.3	758	764
MGG_07323T0	histone acetyltransferase type B subunit 2	437	141.2	190.6	938	765
MGG_13775T0	hypothetical protein	66	36.2	28.7	603	766
MGG_06547T0	tartrate dehydrogenase/decarboxylase ttuC	361	167.1	157	695	767
MGG_00707T0	CRAL/TRIO domain-containing protein	404	174.7	175.5	730	768
MGG_03214T0	hypothetical protein	253	140.4	109.9	592	769
MGG_14848T0	prefoldin	151	63.6	65.6	750	770
MGG_01347T0	4-carboxymuconolactone decarboxylase	244	113.3	105.6	692	771
MGG_02927T0	hypothetical protein	1054	587.9	455.3	585	772
MGG_00876T0	phenylalanyl-tRNA synthetase	584	242.6	251.4	759	773
MGG_09919T0	amino transferase	588	34.3	253	2299	774
MGG_01062T0	hypothetical protein	124	65.5	53.4	616	775
MGG_11577T0	mitochondrial 2-oxodicarboxylate transporter	306	146.8	131.2	675	776
MGG_04425T0	phenylalanyl-tRNA synthetase subunit alpha	519	260.6	222.4	651	777
MGG_06648T0	hypothetical protein	1005	326.9	428.6	937	778
MGG_03895T0	small nuclear ribonucleoprotein F	89	28.2	37.9	947	779
MGG_00904T0	prefoldin subunit 3	212	92.6	90.3	725	780
MGG_07367T0	hypothetical protein	277	3.1	117.8	3583	781
MGG_00124T0	hypothetical protein	952	320.3	402.6	916	782
MGG_08108T0	ureidoglycolate hydrolase	264	127.9	111.6	670	783
MGG_10504T0	coatomer beta' subunit	856	415.1	361.6	669	784
MGG_00970T0	SUMO-conjugating enzyme ubc9	158	63.1	66.6	786	785
MGG_09542T0	monothiol glutaredoxin-5	168	109.4	70.7	504	786
MGG_10700T0	3-ketoacyl-CoA thiolase	417	100.1	175.5	1148	787
MGG_00289T0	amino-acid permease inda1	578	112.2	243.1	1291	788
MGG_01351T0	protein phosphatase 2C Ptc2	452	101.1	190	1195	789
MGG_09495T0	Arp2/3 complex subunit	203	92.6	85.3	704	790
MGG_17618T0	hypothetical protein	298	72.8	125.1	1131	791
MGG_00307T0	ARP2/3 complex 21 kDa subunit	193	80.7	81	754	792
MGG_03868T0	ammecr1 family protein	274	102	114.8	845	793
MGG_00409T0	hypothetical protein	113	47.7	47.1	749	794
MGG_08084T0	cell wall biogenesis protein phosphatase Ssd1	1351	634.5	562.3	686	795
MGG_05621T0	hypothetical protein	121	47.7	50.3	798	796
MGG_06148T0	peroxisomal hydratase-dehydrogenase-epimerase	897	259.6	372.9	998	797
MGG_02634T0	coatomer subunit gamma	918	465.4	380.5	637	798
MGG_01535T0	pyridoxamine 5'-phosphate oxidase	302	115.2	125.1	826	799
MGG_00686T0	dienelactone hydrolase	334	119.2	138.2	871	800
MGG_06400T0	nuclear and cytoplasmic polyadenylated RNA-binding protein pub1	480	184.4	197.9	821	801
MGG_16812T0	hypothetical protein	521	0	214.6	4795	802
MGG_08260T0	hypothetical protein	309	54.9	127.3	1351	803
MGG_00650T0	hypothetical protein	172	68.8	70.8	785	804
MGG_01300T0	L-galactonate dehydratase	453	113.2	185.7	1113	805
MGG_03194T0	hypothetical protein	248	84.1	101.6	907	806
MGG_06573T0	hypothetical protein	115	18.8	47.1	1406	807
MGG_12634T0	dihydroorotase	427	200.6	174.6	685	808
MGG_02481T0	hypothetical protein	932	240.6	380.7	1088	809
MGG_15038T0	glycine dehydrogenase	1085	661.7	443	539	810
MGG_11457T0	hypothetical protein	332	107.1	135.4	940	811
MGG_07229T0	glycylpeptide N-tetradecanoyltransferase	564	212.1	229.9	834	812
MGG_07915T0	hypothetical protein	515	162.2	209.1	953	813
MGG_01121T0	vesicular-fusion protein SEC17	293	109.1	119	844	814
MGG_02125T0	branched-chain-amino-acid aminotransferase 1	387	118.6	157.1	969	815
MGG_00309T0	carboxypeptidase S	596	154.5	241.6	1083	816
MGG_08047T0	glycerophosphoryl diester phosphodiesterase	425	32.2	172.2	2071	817
MGG_01064T0	hypothetical protein	99	33.2	40.1	919	818
MGG_13410T0	hypothetical protein	104	41.7	42.1	783	819
MGG_09761T0	hypothetical protein	96	32.3	38.9	913	820
MGG_12818T0	F-actin-capping protein subunit alpha	274	107	110.8	806	821
MGG_01046T0	methionyl-tRNA synthetase	701	298.2	283.5	742	822
MGG_15731T0	hypothetical protein	401	53	162.1	1574	823
MGG_07080T0	UDP-glucose 4-epimerase Gal10	156	37.9	62.9	1136	824
MGG_02668T0	hypothetical protein	174	65.9	70.1	830	825
MGG_07086T0	V-type proton ATPase subunit D	258	107	103.8	761	826
MGG_07085T0	small nuclear ribonucleoprotein U1a	235	86.4	94.5	854	827
MGG_13552T0	hypothetical protein	539	256.8	216.6	681	828
MGG_09219T0	hypothetical protein	311	88.1	124.8	1013	829
MGG_00543T0	hypothetical protein	727	166.9	291.7	1175	830
MGG_04543T0	hypothetical protein	450	110.3	180.4	1126	831
MGG_06876T0	clathrin light chain	235	81.8	94.1	882	832
MGG_04858T0	metallopeptidase MepB	782	299.2	313.2	822	833
MGG_15831T0	hypothetical protein	246	138.2	98.5	581	834
MGG_03473T0	isoflavone reductase	318	141.2	127.3	717	835
MGG_05995T0	hypothetical protein	244	89.3	97.3	859	836
MGG_03329T0	small heat shock protein	211	41.8	84.2	1278	837
MGG_07265T0	endosulphine family protein	167	94.3	66.6	575	838
MGG_04323T0	hypothetical protein	244	46.2	96.6	1310	839
MGG_11418T0	nucleic acid-binding protein	280	157	110.7	583	840
MGG_02526T0	exportin-1	1082	408.9	427.9	831	841
MGG_07935T0	galactonate dehydratase	384	162.2	151.8	747	842
MGG_04566T0	RWD domain-containing protein	231	88.2	91.3	824	843
MGG_16706T0	26S proteasome regulatory subunit rpn11	340	135.1	134.3	791	844
MGG_01333T0	hypothetical protein	292	100.3	114.9	895	845
MGG_00884T0	26S proteasome non-ATPase regulatory subunit 3	558	212.8	219.5	827	846
MGG_11754T0	SMDR1	721	46.5	283.1	2212	847
MGG_10059T0	gelsolin repeat-containing protein	427	117.7	167.5	1038	848
MGG_17274T1	hypothetical protein	207	84.2	81.2	775	849
MGG_04764T0	cystathionine gamma-synthase	434	158.8	170.1	858	850
MGG_02496T0	methionine-R-sulfoxide reductase B2	212	41.6	83	1287	851
MGG_09991T0	phosphatidylinositol transfer protein SFH5	407	204.8	159.2	648	852
MGG_11278T0	mitochondrion protein	698	240.4	272.5	893	853
MGG_01755T0	acetyl-CoA acetyltransferase	434	106.1	169.4	1129	854
MGG_02690T0	Arg-6 protein	901	326.5	350.7	866	855
MGG_01720T0	transcription regulatory protein SWI3	705	266	273.7	832	856
MGG_05528T0	hob3	262	72.4	101.5	1035	857
MGG_06183T0	hypothetical protein	286	99.9	110.8	880	858
MGG_07468T0	ubiquitin C-terminal hydrolase	1176	429.2	454.7	861	859
MGG_07117T1	NADPH-cytochrome P450 reductase	691	310.7	266.6	712	860
MGG_05231T0	3-oxoadipate enol-lactonase	305	134.4	117.2	721	861
MGG_07289T0	glycogen synthase	709	210.4	272.3	983	862
MGG_01807T0	NEDD8-conjugating enzyme UBC12	185	79.9	70.8	732	863
MGG_04744T0	cysteine desulfurase	404	84	154.6	1234	864
MGG_02738T0	hypothetical protein	137	32.4	52.4	1158	865
MGG_01079T0	Ras-like protein Rab-11A	212	90.9	80.9	738	866
MGG_06165T0	inositol monophosphatase 2	316	85.5	120.2	1052	867
MGG_06999T0	hypothetical protein	515	118	195.7	1178	868
MGG_11710T0	hypothetical protein	219	82	83.2	836	869
MGG_10740T0	sm snRNP core protein Smg1	89	32.1	33.7	870	870
MGG_15628T1	hypothetical protein	179	73.9	67.8	765	871
MGG_04113T0	ribose-5-phosphate isomerase	363	149.9	137.4	767	872
MGG_03310T0	T-complex protein 1 subunit eta	559	241	211.2	733	873
MGG_11165T0	hypothetical protein	1024	473.5	386.3	696	874
MGG_01537T0	pyrABCN	2242	838.5	845.5	838	875
MGG_03441T0	trehalose-phosphatase	1021	434.3	385	741	876
MGG_01248T0	ran GTPase-activating protein 1	422	169.3	158.9	781	877
MGG_00682T0	cyclin-dependent kinase regulatory subunit	120	8.4	45.2	2130	878
MGG_05597T0	hypothetical protein	237	98.8	89.1	755	879
MGG_03486T0	hypothetical protein	120	38.5	45	943	880
MGG_06348T0	adenylyl-sulfate kinase	209	117.7	77.9	578	881
MGG_08595T0	hypothetical protein	124	20.9	46.2	1391	882
MGG_15540T0	hypothetical protein	388	152.6	144.6	802	883
MGG_05346T0	oxidoreductase domain-containing protein	371	138.5	137.7	841	884
MGG_01362T0	CMGC/CDK/CDC2 protein kinase	321	118.6	119.1	850	885
MGG_06152T0	GMF family protein	144	37.5	53.4	1077	886
MGG_02540T0	isovaleryl-CoA dehydrogenase 2	471	104	174.5	1202	887
MGG_09564T0	protein transporter SEC24	960	423.3	354.2	720	888
MGG_09640T0	alpha-amylase 1	533	366.5	196.6	471	889
MGG_10655T0	delta-aminolevulinic acid dehydratase	390	196.4	143.8	646	890
MGG_01261T0	trehalase	699	221.3	257.7	948	891
MGG_11536T0	alpha-xylosidase	790	378.8	291.1	677	892
MGG_03945T0	acetolactate synthase	574	211.3	211.3	852	893
MGG_05440T0	galactokinase	525	229.2	193.1	726	894
MGG_04504T0	translation machinery-associated protein 22	202	109.1	73.9	608	895
MGG_00460T0	rhamnolipids biosynthesis 3-oxoacyl-[acyl-carrier-protein] reductase	309	53.1	113	1379	896
MGG_03613T0	hypothetical protein	370	134.4	135.3	862	897
MGG_09291T0	vacuolar transporter chaperone 4	781	187.6	285.4	1147	898
MGG_13290T0	alpha/beta hydrolase	323	85.2	118	1068	899
MGG_13245T0	translation regulator GCD7	449	164.5	164	856	900
MGG_02095T0	hypothetical protein	332	37.5	121	1694	901
MGG_15118T0	hypothetical protein	87	29	31.7	924	902
MGG_00449T0	eukaryotic peptide chain release factor GTP-binding subunit	732	316.9	265.6	729	903
MGG_03388T0	ATP-dependent RNA helicase DHH1	536	304.2	193.9	572	904
MGG_01364T0	hypothetical protein	1012	284.4	366.2	1019	905
MGG_00789T0	eukaryotic translation initiation factor 2 beta subunit	321	124.5	115.8	810	906
MGG_09285T0	hypothetical protein	489	195.7	176.3	784	906
MGG_15534T0	hypothetical protein	441	0	159	4795	908
MGG_00774T0	hypothetical protein	208	52.9	74.9	1098	909
MGG_04998T0	phosphoribosylformimino-5-aminoimidazole carboxamide ribotide isomerase HisA	262	72.6	94.4	1030	910
MGG_07109T0	eukaryotic translation initiation factor 3 subunit G	325	135	116.7	760	911
MGG_06072T0	survival factor 1	390	141.3	139.7	867	912
MGG_02803T0	hypothetical protein	69	6.3	24.7	1907	913
MGG_09294T0	coatomer subunit zeta	204	68.8	72.9	912	914
MGG_04885T0	ATP-dependent RNA helicase fal-1	402	136	142.7	911	915
MGG_01116T0	hypothetical protein	220	76	78	889	916
MGG_10852T0	methionine synthase	379	172.9	134.2	703	917
MGG_11934T0	acetylornithine aminotransferase	465	158.5	164.4	904	918
MGG_06153T0	molybdopterin binding domain-containing protein	329	90.8	116	1037	919
MGG_02853T0	nuclease PA3	307	83.2	106.8	1048	920
MGG_03483T0	hypothetical protein	230	91.5	80	790	921
MGG_01506T0	6-phosphogluconate dehydrogenase	310	130.1	107.8	753	922
MGG_01380T0	26S protease regulatory subunit 8	431	148.6	149.8	891	923
MGG_02516T0	hypothetical protein	470	138.4	163.1	988	924
MGG_07617T0	hypothetical protein	337	88.3	116.9	1075	925
MGG_04352T0	hypothetical protein	364	135.9	126	843	926
MGG_03687T0	hypothetical protein	282	116.2	97.6	770	927
MGG_00853T0	hypothetical protein	475	162.1	164.1	901	928
MGG_09079T0	hypothetical protein	235	74	81.1	954	929
MGG_04457T0	hypothetical protein	128	19.8	44.1	1453	930
MGG_02835T0	hypothetical protein	292	109.1	100.6	840	931
MGG_07511T0	hypothetical protein	325	110.1	111.7	909	932
MGG_07034T0	TPR repeat protein	237	81.4	81.3	897	933
MGG_17936T0	hypothetical protein	376	129.1	128.3	898	934
MGG_07613T0	acetyl-CoA carboxylase	2345	784.9	796.8	920	935
MGG_12936T0	alternative oxidase	378	193.6	128.2	630	936
MGG_00476T0	xaa-Pro aminopeptidase 1	684	285	231.7	756	937
MGG_08006T0	hypothetical protein	281	96.3	95.2	899	938
MGG_01725T0	deoxyhypusine hydroxylase	336	170.3	113.7	639	939
MGG_01102T0	ornithine carbamoyltransferase	352	123.2	119.1	876	940
MGG_08624T0	C-8 sterol isomerase	222	81.2	75.1	857	941
MGG_08021T0	HD family hydrolase	279	68.5	94.3	1124	942
MGG_11256T0	actl6a protein	510	139.5	172.3	1044	943
MGG_04618T0	amidophosphoribosyltransferase	538	215.9	181.5	780	944
MGG_01594T0	uridylate kinase	330	114.8	111	883	945
MGG_15244T0	prenylated Rab acceptor 1	177	60.1	59.5	906	946
MGG_04210T0	arginine biosynthesis ArgJ	465	131	155.9	1017	947
MGG_03173T0	RuvB-like helicase 2	471	144.4	157.7	968	948
MGG_09249T0	peptidase S9 prolyl oligopeptidase active site-containing protein	671	141.9	224.3	1222	949
MGG_09297T0	hypothetical protein	311	53	103.8	1384	950
MGG_05812T0	phosphomevalonate kinase	446	134.1	148.8	975	951
MGG_17528T0	hypothetical protein	222	0	73.9	4795	952
MGG_06107T0	transcription initiation factor IIA gamma chain	117	32.2	38.9	1039	953
MGG_01472T0	arf GTPase-activating protein	491	186.6	162.9	828	954
MGG_08725T0	D-lactate dehydrogenase	350	100.9	116.1	1000	955
MGG_04087T0	thiosulfate sulfurtransferase	356	86.1	118	1139	956
MGG_06349T0	vacuolar ATP synthase subunit C 1	393	145.4	129.5	849	957
MGG_08814T0	dihydroorotate dehydrogenase	515	121.9	169.5	1155	958
MGG_05320T0	translocation protein sec63	705	246.5	231.8	878	959
MGG_06425T0	anthranilate synthase component 2	765	300.8	251.4	803	960
MGG_04694T0	BET3 family protein	193	68.6	63.4	872	961
MGG_07227T0	hypothetical protein	156	32.3	51.2	1239	962
MGG_09457T0	thymidylate kinase	241	101.9	79.1	746	963
MGG_04476T0	FK506-binding protein 4	486	115.4	159	1153	964
MGG_00978T0	hypothetical protein	346	86.4	113	1114	965
MGG_01449T0	karyopherin	972	358	317.1	851	966
MGG_08180T0	SIS1	372	101.9	121.3	1043	967
MGG_15290T0	histidyl-tRNA synthetase	616	205.1	200.2	925	968
MGG_06383T0	hypothetical protein	241	69.9	78.1	996	969
MGG_08069T0	hypothetical protein	334	132.1	108	795	970
MGG_07124T0	replication protein A 32 kDa subunit	276	73.6	89.2	1061	971
MGG_02899T0	proline-specific permease	561	142.3	180.7	1104	972
MGG_12387T0	hypothetical protein	223	92.4	71.8	762	973
MGG_02997T0	peptidyl-prolyl cis-trans isomerase-like 1	160	29.1	51.4	1336	974
MGG_16408T0	hypothetical protein	144	32.3	46.1	1193	975
MGG_06729T0	hypothetical protein	457	202.1	145.6	718	976
MGG_07916T0	vacuolar protein sorting-associated protein 4	428	139.6	136.3	935	977
MGG_06396T0	hypothetical protein	1420	562.1	451.5	793	978
MGG_06691T0	4-hydroxyphenylpyruvate dioxygenase	420	66.4	133.5	1433	979
MGG_08692T0	alpha-1,2 mannosyltransferase KTR1	439	128.1	139.5	993	980
MGG_05949T0	acyl-CoA dehydrogenase	514	146.8	163.1	1006	981
MGG_12766T0	hypothetical protein	1039	267.9	329.4	1091	982
MGG_06111T0	mitotic checkpoint protein BUB3	353	75.8	111.9	1214	983
MGG_09953T0	26S proteasome non-ATPase regulatory subunit 9	233	43.5	73.7	1317	984
MGG_00067T0	glycerol-3-phosphate dehydrogenase	494	128.7	155.9	1078	985
MGG_03070T0	epoxide hydrolase domain-containing protein	411	94.7	129.5	1173	986
MGG_03791T0	hypothetical protein	130	0	40.9	4795	987
MGG_13068T0	venom protein 2	476	158.1	149.6	926	988
MGG_00253T0	imidazole glycerol phosphate synthase hisHF	556	153	174.5	1040	989
MGG_04243T0	peptide methionine sulfoxide	209	68.7	65.6	929	990
MGG_01710T0	chorismate mutase	267	37.4	83.8	1531	991
MGG_00355T0	U6 snRNA-associated Sm-like protein LSm2	98	32	30.7	933	992
MGG_10868T0	hypothetical protein	843	281.7	264	923	993
MGG_06504T0	26S proteasome regulatory subunit RPN7	497	107.9	155.6	1209	994
MGG_02439T0	oxidoreductase	347	68.7	108.6	1277	995
MGG_03740T0	RNA-binding protein 8A	161	39.6	50.3	1123	996
MGG_07066T0	calcium-binding mitochondrial carrier protein Aralar1	711	242.4	221.9	903	997
MGG_06083T0	DNA-directed RNA polymerase I	231	67.7	72	990	998
MGG_03644T0	hypothetical protein	145	57.1	45	801	999
MGG_03537T0	importin subunit beta-3	1099	433.9	341.4	797	999
MGG_04926T0	metacaspase-1	397	137.3	123.1	888	1001
MGG_10507T0	amidohydrolase	988	122.4	306.2	1624	1002
MGG_14904T0	histidinol-phosphate aminotransferase	408	45.5	126	1711	1003
MGG_07489T0	mitochondrial phosphate carrier protein	309	131	95.3	744	1004
MGG_00097T0	hypothetical protein	324	187.6	99.7	561	1005
MGG_02731T0	Ras-like protein ced-10	200	95.8	61.6	679	1006
MGG_02821T0	dolichyl-di-phosphooligosaccharide-protein glycotransferase	467	163.1	143.7	879	1007
MGG_09302T0	ribosome biogenesis protein	194	63.3	59.7	934	1008
MGG_00839T0	vacuolar protein sorting-associated protein 74	367	100.2	112.7	1045	1009
MGG_06941T0	serine/threonine-protein phosphatase 5	479	145.7	147	972	1010
MGG_06488T0	2-amino-3-carboxymuconate-6-semialdehyde decarboxylase	384	115.3	117.8	976	1011
MGG_01675T0	hypothetical protein	211	50.9	64.7	1143	1012
MGG_02605T0	nipsnap family protein	375	111	115	986	1013
MGG_10193T0	guanine nucleotide-binding protein subunit gamma	94	46.8	28.8	657	1014
MGG_06722T0	1,3-beta-glucanosyltransferase gel2	486	129.6	149	1060	1015
MGG_13654T0	hypothetical protein	124	0	38	4795	1016
MGG_06266T0	eukaryotic peptide chain release factor subunit 1	436	171.7	133.4	799	1017
MGG_07496T0	N-terminal acetyltransferase A complex catalytic subunit ard1	231	81.6	70.6	873	1018
MGG_00517T0	pyridoxal kinase	358	41.6	108.8	1671	1019
MGG_00540T0	hypothetical protein	385	148	116.9	820	1020
MGG_03736T0	multidrug resistance-associated protein 1	1572	252.4	476.9	1421	1021
MGG_07456T0	serine/threonine-protein phosphatase 2B catalytic subunit	587	228.8	177.8	808	1022
MGG_12868T0	enoyl-CoA hydratase	292	62.4	88.3	1218	1023
MGG_01679T0	ThiJ/PfpI family protein	232	67.2	69.9	997	1024
MGG_01550T0	calcium-binding protein NCS-1	191	54.9	57.4	1004	1025
MGG_02825T0	short-chain dehydrogenase	236	81.2	70.8	894	1026
MGG_06179T0	hypothetical protein	377	97.8	113	1082	1027
MGG_05342T0	ribonuclease Trv	319	34.5	95.5	1747	1028
MGG_04462T0	chaperone dnaJ 2	418	164.1	125	804	1029
MGG_02948T0	sorting nexin-3	168	45.5	50.2	1049	1030
MGG_00848T0	hypothetical protein	134	50	40	842	1031
MGG_05758T0	defender against cell death 1 protein	145	33.1	43.1	1180	1032
MGG_05948T0	zinc knuckle domain-containing protein	200	206.7	59.4	296	1033
MGG_12137T0	lysine decarboxylase	266	75.5	78.9	1011	1034
MGG_00220T0	NADP-dependent alcohol dehydrogenase 6	361	108.8	107.1	974	1035
MGG_03645T0	adenylosuccinate lyase	486	200	143.9	771	1036
MGG_02418T0	vesicular-fusion protein SEC18	836	281.4	247.3	915	1037
MGG_05506T0	glyoxylate reductase	376	72.6	110.6	1296	1038
MGG_02544T0	D-arabinitol dehydrogenase	364	38.5	107	1767	1039
MGG_08690T0	short-chain specific acyl-CoA dehydrogenase	446	71.7	131.1	1416	1040
MGG_06276T0	hypothetical protein	588	218	172.4	847	1041
MGG_00317T0	fumarylacetoacetase	438	116.2	128.2	1064	1042
MGG_05151T0	NMDA receptor-regulated protein 1	838	281.8	245.1	917	1043
MGG_01822T0	CMGC/MAPK/P38 protein kinase	358	133.9	104.7	838	1044
MGG_07782T0	dehydroquinase class II	158	10.4	46.1	2197	1045
MGG_00063T0	glycogen debranching enzymye	1589	395.8	462.9	1117	1046
MGG_01423T0	hypothetical protein	261	47.8	75.9	1331	1047
MGG_07462T0	dihydrodipicolinate synthase	324	91.5	94.1	1015	1048
MGG_06125T0	SNARE Ykt6	198	79	57.5	787	1049
MGG_05321T0	DNA-directed RNA polymerase I	152	39.5	44.2	1080	1050
MGG_10844T0	hypothetical protein	173	33.1	50.2	1301	1051
MGG_00685T0	replication factor-A protein 1	611	200.5	177.3	930	1052
MGG_03195T0	hypothetical protein	177	62.3	51.3	875	1053
MGG_06089T0	ribokinase	327	75.9	94.5	1169	1054
MGG_00872T0	hypothetical protein	138	12.5	39.9	1912	1055
MGG_04876T0	succinate dehydrogenase cytochrome B subunit	185	67.5	53.4	860	1056
MGG_02822T0	hypothetical protein	82	20.9	23.6	1102	1057
MGG_11541T0	phosphoribosylformylglycinamidine synthase	1360	463.7	391	902	1058
MGG_04023T0	hypothetical protein	236	66.6	67.8	1016	1059
MGG_03517T0	hypothetical protein	734	233.6	210.6	945	1060
MGG_02949T0	cytoskeleton assembly control protein Sla2	1049	298.3	300.6	1010	1061
MGG_08989T0	hypothetical protein	272	10.6	77.9	2645	1062
MGG_04346T0	sterol 24-C-methyltransferase	391	0	111.9	4795	1063
MGG_07330T0	hypothetical protein	179	30.3	51.2	1390	1064
MGG_13217T0	tRNA	862	206.7	246.4	1150	1065
MGG_06996T0	hypothetical protein	108	29.2	30.8	1051	1066
MGG_12614T0	hypothetical protein	126	31.4	35.9	1116	1067
MGG_10647T0	hypothetical protein	284	117.2	80.9	768	1068
MGG_04856T0	protein transporter SEC61 subunit alpha	477	113.1	135.6	1154	1069
MGG_09565T0	CMGC/MAPK/ERK protein kinase	357	153.2	100.6	736	1070
MGG_02405T0	hypothetical protein	543	166.4	152.8	970	1071
MGG_05676T0	coatomer subunit delta	515	129.4	144.7	1108	1072
MGG_06389T0	coronin-6	614	113.8	172.4	1322	1073
MGG_01721T0	carnitine O-acetyltransferase	650	162.1	182.5	1115	1074
MGG_12797T0	hypothetical protein	223	30.4	62.5	1553	1075
MGG_09181T0	hydroxymethylglutaryl-CoA lyase	373	54.2	104.3	1503	1076
MGG_16629T0	hypothetical protein	92	20.7	25.7	1192	1077
MGG_05175T0	epoxide hydrolase 2	367	133.2	102.4	863	1078
MGG_03725T0	COP9 signalosome complex subunit 7a	287	92.7	80	939	1079
MGG_03220T0	isoleucyl-tRNA synthetase	1078	339.6	299.9	952	1080
MGG_05648T0	hypothetical protein	218	23.9	60.5	1730	1081
MGG_02098T0	3-ketosteroid-delta-1-dehydrogenase	573	73	159	1608	1082
MGG_03201T0	acetyl-coenzyme A synthetase	670	105.2	185.9	1438	1083
MGG_10533T0	agmatinase 1	424	343.1	117.5	401	1084
MGG_00780T0	hypothetical protein	163	27.9	45.1	1383	1085
MGG_03109T1	hypothetical protein	396	76.1	108.8	1298	1086
MGG_03484T0	acyl carrier protein	146	41.6	40.1	1009	1087
MGG_05660T0	uridine nucleosidase	385	88.1	105.6	1179	1088
MGG_06871T0	hypothetical protein	344	61.6	94.4	1347	1089
MGG_06082T0	hypothetical protein	485	114.6	133	1157	1090
MGG_07266T0	MYG1 protein	378	88.5	103.6	1163	1091
MGG_03556T0	H/ACA ribonucleoprotein complex subunit 1	217	72.5	59.5	922	1091
MGG_06631T0	hypothetical protein	429	0	116.9	4795	1093
MGG_06097T0	mitochondrial import receptor subunit tom-20	189	52.2	51.5	1036	1094
MGG_04194T0	acetyl esterase	351	3.1	95.3	3737	1095
MGG_09540T0	tryptophanyl-tRNA synthetase	496	148.1	134.6	980	1096
MGG_09949T0	oxysterol-binding protein	544	132.9	147.1	1131	1097
MGG_05446T0	hypothetical protein	395	119.6	106.7	973	1098
MGG_11244T0	hypothetical protein	202	47	54.4	1167	1099
MGG_00081T0	hypothetical protein	190	0	51.1	4795	1100
MGG_18017T0	hypothetical protein	331	82.2	88.9	1118	1101
MGG_01450T0	sm snRNP core protein Sme1	96	15.7	25.8	1406	1102
MGG_09839T0	hypothetical protein	305	0	81.9	4795	1103
MGG_06361T0	dynamin-A	803	225.5	215.6	1020	1104
MGG_00336T0	COP9 signalosome complex subunit 4	421	130.9	112.8	958	1105
MGG_01128T0	pentafunctional AROM polypeptide	1591	493.2	426.2	962	1106
MGG_02811T0	acyl-protein thioesterase 1	245	72.7	65.6	982	1107
MGG_04550T0	calcium-translocating P-type ATPase	997	309.5	266.6	960	1108
MGG_06692T0	conserved hypothetical protein	264	36.4	70.6	1546	1109
MGG_04244T0	hypothetical protein	526	25.1	140.5	2480	1110
MGG_16887T0	hypothetical protein	371	51	98.8	1549	1111
MGG_02463T0	hypothetical protein	131	33.3	34.9	1098	1112
MGG_16418T0	hypothetical protein	220	2.1	58.5	3709	1113
MGG_02490T0	hypothetical protein	112	25	29.7	1196	1114
MGG_01432T0	hypothetical protein	422	117.4	111.9	1024	1115
MGG_03147T0	glycerol-3-phosphate dehydrogenase	686	195.3	181.5	1008	1116
MGG_03039T0	hsp70-like protein	766	145.8	202.4	1304	1117
MGG_10380T0	cystathionine-gamma-lyase	427	108.9	112.7	1096	1118
MGG_10969T1	kynureninase	498	67.5	131.3	1556	1119
MGG_08623T0	neutral alpha-glucosidase AB	981	279.9	258.2	1007	1120
MGG_01318T0	deubiquitination-protection protein dph1	419	107.3	109.9	1093	1121
MGG_11519T0	alcohol dehydrogenase	337	86.1	88.2	1094	1122
MGG_06040T0	histidinol-phosphatase	334	70.8	87.1	1221	1123
MGG_03266T0	hypothetical protein	390	115.6	101.6	985	1124
MGG_10926T0	hypothetical protein	205	39.4	53.4	1299	1125
MGG_02742T0	protein transporter Sec61 subunit gamma	71	20.8	18.5	992	1126
MGG_08307T0	hypothetical protein	571	140.1	148.4	1125	1127
MGG_01909T0	hypothetical protein	158	53.7	41	905	1128
MGG_07261T0	2-nitropropane dioxygenase	400	47.2	103.4	1658	1129
MGG_02451T0	cyanate hydratase	163	39.4	42	1140	1130
MGG_16841T0	hypothetical protein	96	25.2	24.7	1073	1131
MGG_08631T0	methionine adenosyltransferase 2 subunit beta	316	85.2	81.2	1055	1132
MGG_06066T0	eukaryotic translation initiation factor 5B	1063	305.6	272.6	1003	1133
MGG_06654T0	hypothetical protein	268	93.7	68.6	877	1134
MGG_07306T0	mixed-linked glucanase	753	121.6	192.8	1413	1135
MGG_07606T0	hypothetical protein	529	0	135.4	4795	1136
MGG_10076T0	hypothetical protein	369	57.4	94.5	1445	1137
MGG_00771T0	5-oxoprolinase	1377	261	352.1	1308	1138
MGG_10127T0	exportin-T	1028	251.9	262.5	1127	1139
MGG_09212T0	nitroreductase	293	81.5	74.8	1025	1140
MGG_02834T0	glucosamine 6-phosphate acetyltransferase	185	36.5	47.2	1279	1141
MGG_09471T0	neutral trehalase	737	216	187.9	991	1142
MGG_11480T0	succinyl-CoA:3-ketoacid-coenzyme A transferase subunit A	527	144.7	134.3	1041	1143
MGG_01272T0	CORD and CS domain-containing protein	326	107	83.1	930	1144
MGG_09006T0	hypothetical protein	190	72.6	48.4	825	1145
MGG_02881T0	deoxyribose-phosphate aldolase 2	348	107	88.3	967	1146
MGG_08262T0	putidaredoxin reductase	599	219.9	151.9	855	1147
MGG_06609T0	acetyl-CoA hydrolase	527	168	133.5	944	1148
MGG_01223T0	naringenin 3-dioxygenase	397	78.3	100.5	1282	1149
MGG_11573T0	30S ribosomal protein S10	271	72.6	68.6	1058	1150
MGG_03335T0	methylglutaconyl-CoA hydratase	350	44.8	88.5	1600	1151
MGG_14886T0	sphingolipid C9-methyltransferase	513	156.1	129.4	971	1152
MGG_09902T0	F-actin-capping protein subunit beta	289	71.7	72.9	1119	1153
MGG_09348T0	mitochondrial intermembrane space import and assembly protein 40	310	64.9	78	1231	1154
MGG_00505T0	septation protein SUN4	417	38.4	104.7	1893	1155
MGG_04004T0	vacuolar protein 8	560	157	139.5	1021	1156
MGG_12816T0	hypothetical protein	198	56.1	49.3	1012	1157
MGG_06718T0	hypothetical protein	87	27	21.6	961	1158
MGG_00535T0	hypothetical protein	612	110.2	151.7	1345	1159
MGG_01170T0	iron sulfur cluster assembly protein 2	178	31.2	44.1	1360	1160
MGG_01790T0	acyl-CoA desaturase	476	132	116.8	1030	1161
MGG_12832T0	sorting nexin-41	628	103.9	154.1	1402	1162
MGG_04081T0	ubiquitin-conjugating enzyme E2-18 kDa	167	40.5	40.9	1138	1163
MGG_09695T0	charged multivesicular body protein 5	214	58.3	52.3	1046	1164
MGG_03708T0	NADH-cytochrome b5 reductase 2	332	61.1	80.9	1326	1165
MGG_08584T0	aconitate hydratase	802	290.5	195.4	868	1166
MGG_04530T0	hypothetical protein	219	73.7	53.3	914	1167
MGG_15344T0	hypothetical protein	1308	510	317.5	807	1168
MGG_03050T0	hypothetical protein	368	56.2	88.5	1467	1169
MGG_06933T0	calcineurin subunit B	175	46	42.1	1072	1170
MGG_06180T0	hypothetical protein	397	78	95.4	1285	1171
MGG_05718T0	hypothetical protein	419	140.8	100.4	918	1172
MGG_16856T0	hypothetical protein	69	16.7	16.5	1142	1173
MGG_02696T0	woronin body major protein	418	167.6	99.7	782	1174
MGG_06234T0	hypothetical protein	142	0	33.8	4795	1175
MGG_01124T0	vesicle transport V-SNARE protein vti1	234	36.4	55.6	1444	1176
MGG_14157T0	hypothetical protein	454	210.5	107.8	694	1177
MGG_06453T0	hypothetical protein	207	57.3	49.1	1033	1178
MGG_01688T0	hypothetical protein	450	124.8	106.8	1029	1179
MGG_06273T0	hypothetical protein	191	41.7	45.2	1207	1180
MGG_08097T0	CK1/CK1/CK1-G protein kinase	447	137.6	105.7	966	1181
MGG_03524T0	26S proteasome regulatory subunit RPN9	383	78.8	90.5	1246	1182
MGG_00153T0	sphingolipid long chain base-responsive protein LSP1	362	43.8	85.2	1640	1183
MGG_03336T0	LEA domain-containing protein	135	51.6	31.7	823	1184
MGG_02695T0	cysteine proteinase 1	508	66.5	118.9	1580	1185
MGG_10496T0	diphthine synthase	294	93.5	68.7	946	1186
MGG_00966T0	hypothetical protein	444	101.9	103.8	1174	1187
MGG_16417T0	hypothetical protein	563	149.5	131.4	1063	1188
MGG_01794T0	hypothetical protein	552	135.2	128.2	1128	1189
MGG_01078T0	ribosome biogenesis protein BRX1	314	81.9	72.9	1076	1190
MGG_04818T0	sorcin	257	62	59.5	1145	1191
MGG_07000T0	ribonucleoside-diphosphate reductase large subunit	910	221.9	210.3	1133	1192
MGG_01109T0	nuclear cap-binding protein	156	30.2	36	1293	1193
MGG_00478T0	type 2A phosphatase activator TIP41	275	48.9	63.5	1352	1194
MGG_08596T0	phospho-2-dehydro-3-deoxyheptonate aldolase	467	115.5	107.8	1120	1195
MGG_14061T0	oxalate decarboxylase oxdD	501	25.8	114.9	2421	1196
MGG_04693T0	WD repeat-containing protein 57	353	47.7	80.8	1560	1197
MGG_06877T0	hypothetical protein	408	70.5	93.4	1374	1198
MGG_06627T0	defective in Cullin neddylation protein 1	282	59	64.5	1233	1199
MGG_04710T0	translational activator GCN1	2679	662.4	611.8	1121	1200
MGG_00396T0	PaaI_thioesterase	171	49.8	39	994	1201
MGG_06366T0	mitochondrial import inner membrane translocase subunit tim-13	121	59.5	27.6	661	1202
MGG_04463T0	NAK protein kinase	443	99.2	100.9	1194	1203
MGG_01345T0	glutamate-cysteine ligase modifier subunit	360	62.6	82	1368	1204
MGG_04482T0	hypothetical protein	207	45.6	47.1	1204	1205
MGG_09550T0	homoserine kinase	362	92.5	82.2	1094	1206
MGG_03958T0	RuvB-like helicase 1	460	95.4	104.4	1237	1207
MGG_04412T0	translocation protein sec66	263	92.6	59.7	874	1208
MGG_01709T0	hypothetical protein	290	74.9	65.8	1089	1209
MGG_01676T0	cleavage and polyadenylation specificity factor subunit 5	267	88.6	60.5	927	1210
MGG_02819T0	hypothetical protein	619	112.3	139.7	1340	1211
MGG_17533T0	signal peptidase I	173	54.3	39	957	1212
MGG_02955T0	IMP-specific 5'-nucleotidase 1	393	48.2	88.6	1631	1213
MGG_06191T0	mannan polymerase II complex ANP1 subunit	405	105	91.2	1084	1214
MGG_11039T0	N-acetyltransferase 10	1074	244.8	241.8	1184	1215
MGG_15402T0	hypothetical protein	585	168.5	131.4	1001	1216
MGG_09208T0	transportin-2	942	227.2	211.2	1144	1217
MGG_01743T0	carbamoyl-phosphate synthase subunit arginine-specific small	472	120.3	105.7	1097	1218
MGG_03347T0	hypothetical protein	275	0	61.6	4795	1219
MGG_13765T0	hypothetical protein	583	92.4	130.2	1428	1220
MGG_14649T0	hypothetical protein	83	13.5	18.5	1410	1221
MGG_08146T0	guanosine-diphosphatase	553	180.8	122.9	932	1222
MGG_01596T1	CAMK/RAD53 protein kinase	690	116.7	153.3	1389	1223
MGG_08113T0	hypothetical protein	185	5.2	41.1	2921	1224
MGG_05668T0	hypothetical protein	171	32.2	38	1313	1225
MGG_01931T0	siderophore iron transporter mirB	607	134.7	134.5	1199	1226
MGG_12127T0	YOP1	171	47.7	37.9	1023	1227
MGG_08898T0	differentiation regulator	807	189.3	178.6	1162	1228
MGG_08270T0	ubiquitin carboxyl-terminal hydrolase 14	788	162.3	174.1	1244	1229
MGG_08303T0	XPG domain-containing protein	735	150.8	162.2	1248	1230
MGG_00917T0	carrier protein YMC1	316	63.4	69.7	1268	1231
MGG_08600T0	mannose-P-dolichol utilization defect 1 protein	271	59.3	59.5	1206	1232
MGG_02409T0	nonspecific lipid-transfer protein	464	70.9	101.8	1466	1233
MGG_13205T0	Got1 family protein	140	32.1	30.7	1177	1234
MGG_08464T0	aflatoxin B1 aldehyde reductase member 2	351	91.4	76.9	1079	1235
MGG_06204T0	hypothetical protein	540	106.1	118.1	1285	1236
MGG_01563T0	ABC transporter	1080	214.1	236	1275	1237
MGG_09641T0	hypothetical protein	258	36.2	56.4	1528	1238
MGG_00187T0	DL-glycerol-3-phosphatase 1	245	25.3	53.5	1796	1239
MGG_00103T0	ubiquitin-conjugating enzyme	170	37.4	37	1205	1240
MGG_04014T0	dihydroxyacetone kinase	594	187.7	129.1	951	1241
MGG_05258T0	mitochondrial-processing peptidase subunit alpha	562	85.2	122.1	1475	1242
MGG_09912T0	CAMK/CAMK1 protein kinase	407	98.9	88.2	1135	1243
MGG_07010T0	translation machinery-associated protein 46	346	117.3	74.9	908	1244
MGG_13497T0	nicotinate phosphoribosyltransferase	459	93.7	99.4	1257	1245
MGG_09743T0	hypothetical protein	132	37.4	28.6	1014	1246
MGG_04022T0	hypothetical protein	123	28.1	26.6	1181	1247
MGG_04432T0	cytochrome P450 51	527	229	113.9	728	1248
MGG_08866T0	eukaryotic translation initiation factor 5	431	115.2	93.1	1059	1249
MGG_07197T0	AMP-binding enzyme	708	145.6	152.8	1247	1250
MGG_05976T0	beta-lactamase	406	9.3	87.2	3082	1251
MGG_04143T0	Ras-like protein Rab-6A	210	55.2	45.1	1071	1252
MGG_05271T0	hypothetical protein	320	80.1	68.7	1111	1253
MGG_04458T0	thymidylate synthase	340	67.3	72.9	1276	1254
MGG_14689T0	pyridoxal reductase	329	114.2	70.5	886	1255
MGG_00491T0	superoxide dismutase	308	62.3	65.7	1262	1256
MGG_00458T0	caltractin	221	34	47.1	1455	1257
MGG_06329T0	S-	347	81.9	73.9	1159	1258
MGG_08072T0	cholesterol oxidase	1480	181.9	315	1629	1259
MGG_12122T0	CMGC/GSK protein kinase	395	101.9	84.1	1090	1260
MGG_05067T0	aspartate aminotransferase	405	97.8	86.2	1141	1261
MGG_14666T0	protein transporter SEC13	290	49.8	61.6	1381	1262
MGG_09901T0	NAD dependent epimerase/dehydratase	377	87.7	80	1168	1263
MGG_05292T0	integral membrane protein	280	60.6	59.4	1210	1264
MGG_03661T0	phosphoserine phosphatase	505	140.3	106.9	1027	1265
MGG_07937T0	2-dehydropantoate 2-reductase	325	45.7	68.7	1526	1266
MGG_14118T0	hypothetical protein	910	99.5	192.1	1736	1267
MGG_12301T0	translation initiation factor 4E	272	56.2	57.4	1242	1268
MGG_01309T0	histidine biosynthesis trifunctional protein	866	173.2	182.6	1269	1269
MGG_06587T0	leucyl aminopeptidase	390	62.3	82.2	1425	1270
MGG_16211T0	hypothetical protein	316	79.9	66.5	1105	1271
MGG_09692T0	aminopeptidase Y	517	58.2	108.7	1701	1272
MGG_04508T0	hypothetical protein	151	35.3	31.7	1164	1273
MGG_08570T0	tubulin folding cofactor B	245	64.5	51.4	1069	1274
MGG_12371T0	vacuolar transporter chaperone 2	816	78.1	170.2	1858	1275
MGG_06199T0	peroxisomal-coenzyme A synthetase	523	133.1	108.6	1101	1276
MGG_06979T0	SEY1	849	178.2	176	1229	1277
MGG_01802T0	chitin synthase 1	930	207.2	192.6	1197	1278
MGG_03696T0	CMGC/CK2 protein kinase	342	84.3	70.7	1122	1279
MGG_07455T0	sorbitol utilization protein SOU2	293	77.9	60.5	1062	1280
MGG_07441T0	paraplegin	1010	204.7	208.4	1261	1281
MGG_05249T0	chaperone dnaJ 3	444	63.8	91.5	1509	1282
MGG_10149T0	4-nitrophenylphosphatase	310	84.4	63.9	1047	1283
MGG_07850T0	hypothetical protein	245	13.4	50.5	2361	1284
MGG_12760T1	anthranilate synthase component I	543	110.2	111.6	1259	1285
MGG_04718T0	hypothetical protein	245	47.8	50.2	1290	1286
MGG_04134T0	aminotransferase	511	85.3	104.5	1399	1287
MGG_01264T0	glycosyl hydrolase	695	63.6	141.8	1902	1288
MGG_11419T0	mitochondrial inner membrane translocase subunit TIM44	538	113.3	109.7	1227	1289
MGG_16386T0	hypothetical protein	148	12.1	30.1	1997	1290
MGG_04190T0	hypothetical protein	616	148.3	125.1	1146	1291
MGG_11535T0	neutral ceramidase	771	0	155.9	4795	1292
MGG_10155T0	hypothetical protein	195	67.6	39.4	887	1293
MGG_12809T0	hypothetical protein	499	72.8	100.6	1499	1294
MGG_06534T0	retinol dehydrogenase 12	316	47.8	63.5	1476	1295
MGG_10973T0	hypothetical protein	204	16.7	41	1998	1296
MGG_02616T0	isocitrate lyase	608	129.7	122.2	1219	1297
MGG_04219T0	mitochondrial import inner membrane translocase subunit tim-50	527	157.3	105.7	981	1298
MGG_07252T0	polyadenylate-binding protein 2	194	57.2	38.9	987	1299
MGG_00775T0	carboxypeptidase KEX1	635	128.1	127.3	1265	1300
MGG_15022T0	hypothetical protein	143	0	28.7	4795	1301
MGG_08868T0	vacuolar protein sorting-associated protein 28	250	36.4	50.1	1502	1302
MGG_14574T0	hypothetical protein	635	142.6	127.1	1191	1303
MGG_08139T0	methionine aminopeptidase 1	396	0	79.2	4795	1304
MGG_00748T0	myosin-1	1213	255.9	241.9	1226	1305
MGG_10323T0	GTP-binding protein RHO3	211	36.5	42	1373	1306
MGG_13778T0	zinc finger protein GIS2	231	117	46	641	1307
MGG_06524T0	fructose-2,6-bisphosphatase	444	113	88.4	1100	1308
MGG_04947T0	SEC14 cytosolic factor	428	42.9	85.2	1818	1309
MGG_10633T0	AP-1 complex subunit mu-1	449	112.7	89.2	1109	1310
MGG_06311T0	DNA-directed RNA polymerase I and III polypeptide	150	21.7	29.8	1505	1311
MGG_06164T0	hypothetical protein	455	79.4	90.2	1364	1312
MGG_14472T0	S-methyl-5-thioribose-1-phosphate isomerase	394	93.8	78.1	1152	1313
MGG_13209T0	U2 small nuclear ribonucleoprotein A	249	49	49.3	1284	1314
MGG_14854T0	fmp52-2	244	30.9	48.1	1610	1315
MGG_08289T0	aerobactin siderophore biosynthesis protein iucB	449	26	88.3	2305	1316
MGG_13813T0	phosphoribosylglycinamide formyltransferase	224	35.5	44	1431	1317
MGG_16762T0	hypothetical protein	772	105.3	151.7	1552	1318
MGG_06951T0	CAAX prenyl protease 1	460	96.4	90.2	1230	1319
MGG_15008T0	hypothetical protein	100	10.4	19.6	1789	1320
MGG_15535T0	hypothetical protein	1277	1	249.6	4755	1321
MGG_06927T0	hypothetical protein	69	7.4	13.5	1753	1322
MGG_05817T0	nonsense-mediated mRNA decay protein 3	526	198	102.5	833	1323
MGG_10382T0	ribosome biogenesis protein RPF2	327	88.2	63.7	1054	1324
MGG_07542T0	hypothetical protein	137	27	26.7	1281	1325
MGG_08613T0	polymerase 2 ADP-ribosyltransferase 2	734	67.4	141.7	1896	1326
MGG_00514T0	Poly	484	82.1	93.3	1387	1327
MGG_04660T0	CMGC/CDK/CDK5 protein kinase	351	63.4	67.7	1343	1328
MGG_00858T0	hypothetical protein	144	26.9	27.7	1317	1329
MGG_02390T0	hypothetical protein	534	127.8	102.7	1151	1330
MGG_07316T0	FACT complex subunit spt-16	1035	202.4	199	1289	1331
MGG_01049T0	hypothetical protein	234	24.6	45	1776	1332
MGG_07576T0	acetoin	295	69.4	56.5	1160	1333
MGG_02824T0	negative cofactor 2 complex subunit beta	139	26.9	26.6	1292	1334
MGG_16792T0	hypothetical protein	123	106.4	23.5	371	1335
MGG_02541T0	methylcrotonoyl-CoA carboxylase subunit beta	606	84.1	115.9	1539	1336
MGG_17909T0	autophagy-like protein 3	351	63.5	66.7	1341	1337
MGG_00805T0	kynurenine 3-monooxygenase	529	78.9	100.5	1485	1338
MGG_04562T0	tRNA	476	39.6	90.2	1979	1339
MGG_13803T0	hypothetical protein	725	156.3	137.4	1213	1340
MGG_06601T0	hypothetical protein	103	19.7	19.5	1300	1341
MGG_04321T0	hypothetical protein	1183	168.7	223.9	1517	1342
MGG_01047T0	PH domain-containing protein	520	140.1	98.4	1056	1343
MGG_16213T0	hypothetical protein	1591	370.3	301	1166	1344
MGG_04184T0	hypothetical protein	314	57	59.4	1339	1345
MGG_12423T0	choline monooxygenase	436	0	82.4	4795	1346
MGG_06334T0	VTS1	620	107.1	117	1375	1347
MGG_05996T0	ubiquitin C-terminal hydrolase	1025	147.7	192.9	1507	1348
MGG_06129T0	hypothetical protein	196	26	36.9	1568	1349
MGG_06184T0	hypothetical protein	317	62.3	59.5	1283	1350
MGG_02105T0	hypothetical protein	305	46.8	57.2	1462	1351
MGG_11241T0	general stress response protein Whi2	291	73.9	54.6	1103	1352
MGG_06353T0	hypothetical protein	345	17.6	64.3	2432	1353
MGG_00847T0	eukaryotic translation initiation factor 2A	706	130.3	131.6	1323	1354
MGG_05146T0	ribosomal RNA-processing protein 1	285	48.5	53.1	1385	1355
MGG_16750T0	hypothetical protein	138	11.4	25.7	1990	1356
MGG_06274T0	hypothetical protein	496	65.7	92.2	1572	1357
MGG_08311T0	oxidoreductase	353	35.2	65.5	1821	1358
MGG_03894T0	protein arginine N-methyltransferase	782	191.2	144.8	1130	1359
MGG_03654T0	hypothetical protein	233	29.2	43.2	1620	1360
MGG_01745T0	zinc finger protein gcs1	404	77	74.8	1303	1360
MGG_00777T0	hypothetical protein	266	45.9	49.2	1378	1362
MGG_15637T0	hypothetical protein	172	28	31.8	1408	1363
MGG_03919T0	HET-C protein	783	147	144.7	1314	1364
MGG_00971T0	hypothetical protein	339	57	62.5	1394	1365
MGG_10000T0	hypothetical protein	500	57.2	92.2	1684	1366
MGG_03287T0	alpha-amylase	519	260.2	95.7	653	1367
MGG_08880T0	hypothetical protein	635	116	117	1333	1368
MGG_00776T0	Fe-S cluster assembly protein DRE2	328	85.2	60.4	1081	1369
MGG_11063T0	nucleolar protein 12	552	119.2	101.4	1212	1370
MGG_12709T0	hypothetical protein	971	176.6	178.3	1338	1371
MGG_02572T0	prion formation protein 1	1119	164.1	205.1	1496	1372
MGG_02072T0	amino-acid permease inda1	578	455.6	105.7	414	1373
MGG_11389T0	threonine aldolase	434	64.1	79.2	1492	1374
MGG_07007T0	V-type proton ATPase subunit D	367	34.5	66.7	1870	1375
MGG_05319T0	DNAJ domain-containing protein	682	114	123.9	1396	1376
MGG_09866T0	flagellar associated protein	667	119.4	121.1	1346	1377
MGG_17708T0	hypothetical protein	492	99.1	89.3	1266	1377
MGG_04135T0	mitochondrial F1F0 ATP synthase subunit F	102	3.1	18.5	2859	1379
MGG_05617T0	ankyrin repeat domain-containing protein	243	10.4	44	2563	1380
MGG_10492T0	carnitine/acyl carnitine carrier	346	60.4	62.7	1365	1381
MGG_05690T0	hypothetical protein	618	29	111.8	2492	1382
MGG_10320T0	methylcrotonoyl-CoA carboxylase subunit alpha	761	110.8	137.5	1501	1383
MGG_14907T0	glutamine-dependent NAD	706	143.9	127.2	1258	1384
MGG_14014T0	ubiquitin homeostasis protein lub1	798	137.2	143.6	1380	1385
MGG_11497T0	reduced viability upon starvation protein 167	461	60.2	82.9	1582	1386
MGG_09456T0	betaine aldehyde dehydrogenase	502	87.8	90.2	1363	1387
MGG_07471T0	hypothetical protein	211	55.8	37.9	1067	1388
MGG_03853T0	aldose 1-epimerase	343	77.1	61.6	1190	1389
MGG_04842T0	homoaconitase	777	143	139.4	1327	1390
MGG_12830T0	D-lactate dehydrogenase 2	545	150.7	97.7	1034	1391
MGG_01994T0	hypothetical protein	268	2	48	3826	1392
MGG_01378T0	hypothetical protein	1626	377.4	291.1	1171	1393
MGG_05098T0	galactose-1-phosphate uridylyltransferase	385	107.1	68.8	1025	1394
MGG_05730T0	GTP-binding protein RBG1	368	100.9	65.7	1042	1395
MGG_04144T0	sulfite reductase	1534	711.9	273.6	693	1396
MGG_05159T0	dihydrodipicolinate synthase	323	100	57.6	963	1397
MGG_07074T0	cystathionine beta-lyase	455	90.5	81	1272	1398
MGG_05274T0	COP9 signalosome complex subunit 5	345	53.1	61.3	1457	1399
MGG_09492T0	YggS family pyridoxal phosphate enzyme	259	48.6	46	1315	1400
MGG_07009T0	oxidoreductase	248	60.3	43.9	1134	1401
MGG_11801T0	AP-1 complex subunit gamma-1	846	173.5	149.7	1249	1402
MGG_08925T0	hypothetical protein	1022	111.7	180.3	1737	1403
MGG_04548T0	4-coumarate-CoA ligase	558	89.3	98.4	1424	1404
MGG_13500T0	U5 small nuclear ribonucleoprotein component	990	136.3	174.6	1548	1405
MGG_07224T0	threonine dehydratase	635	110.8	111.5	1366	1406
MGG_03080T0	ribosome biogenesis protein Sqt1	512	134.3	89.5	1074	1407
MGG_11771T0	ubiquitin carboxyl-terminal hydrolase 2	329	52.9	57.5	1419	1408
MGG_00852T0	ADP-ribosylation factor-binding protein GGA1	660	87.5	115	1570	1409
MGG_06880T0	phytanoyl-CoA dioxygenase	324	75.8	56.3	1165	1410
MGG_12473T0	nitrogen metabolic regulation protein	533	68.3	92.6	1599	1411
MGG_00365T0	guanine nucleotide-binding protein subunit alpha	354	76.5	61.5	1211	1412
MGG_09798T0	hypothetical protein	628	77	108.7	1632	1413
MGG_04344T0	hypothetical protein	563	64.2	97.4	1688	1414
MGG_00053T0	hypothetical protein	729	106.4	126	1498	1415
MGG_10005T0	glycerol kinase	517	60.6	89.3	1663	1416
MGG_01713T0	norsolorinic acid reductase	380	98.5	65.6	1084	1417
MGG_06378T0	54S ribosomal protein L12	178	47.8	30.7	1057	1417
MGG_07629T0	hypothetical protein	632	95	108.9	1480	1419
MGG_05448T0	BAG domain-containing protein	352	53.2	60.6	1477	1420
MGG_03714T0	annexin ANXC4	645	115.5	110.9	1347	1421
MGG_05701T0	U6 snRNA-associated Sm-like protein LSm6	84	8.2	14.4	1845	1422
MGG_03299T0	phosphate:H+ symporter	585	0	99.7	4795	1423
MGG_00162T0	mitochondrial import inner membrane translocase subunit tim-10	91	19.8	15.5	1208	1424
MGG_01640T0	hypothetical protein	91	8.5	15.5	1880	1425
MGG_05169T0	tRNA ligase	944	156.7	160	1401	1426
MGG_11491T0	transcription elongation factor SPT6	1408	216.1	238.3	1460	1427
MGG_08569T0	NADP:D-xylose dehydrogenase	395	68.6	66.8	1369	1428
MGG_00547T0	NUDIX domain-containing protein	347	54.2	58.6	1440	1429
MGG_01003T0	choline-phosphate cytidylyltransferase	456	69.8	76.8	1464	1430
MGG_04714T0	DNA-directed RNA polymerase II subunit RPB2	1277	227.6	214.2	1349	1431
MGG_14751T0	FACT complex subunit pob-3	557	115.5	93.4	1238	1432
MGG_02925T0	hypothetical protein	337	85.1	56.4	1106	1433
MGG_10412T0	allantoinase	551	45.5	92.2	1990	1434
MGG_03324T0	hypothetical protein	374	76.4	62.6	1255	1435
MGG_10596T1	CMGC/SRPK protein kinase	534	94.6	89.2	1353	1436
MGG_04204T0	guanine nucleotide-binding protein alpha-2 subunit	357	67.5	59.6	1311	1437
MGG_06454T0	glutathione synthetase large subunit	554	113.1	92.4	1256	1438
MGG_05737T0	hypothetical protein	110	10.3	18.3	1871	1439
MGG_08591T0	hypothetical protein	593	112.5	98.7	1307	1440
MGG_00549T0	3-hydroxyanthranilate 3,4-dioxygenase	185	25	30.8	1559	1441
MGG_15667T0	hypothetical protein	365	35.3	60.6	1852	1442
MGG_00552T0	acid phosphatase	464	1.1	76.8	4436	1443
MGG_06175T0	hypothetical protein	723	152.7	119.6	1224	1444
MGG_13035T0	hypothetical protein	218	21.8	35.9	1821	1445
MGG_09527T0	hypothetical protein	393	0	64.6	4795	1446
MGG_09541T0	gamma-glutamyltranspeptidase	612	128	100.4	1232	1447
MGG_06714T0	hypothetical protein	275	72.8	45.1	1066	1448
MGG_08011T0	D-amino-acid oxidase	364	19.7	59.5	2371	1449
MGG_08590T0	nucleoporin NIC96	1120	155.8	182.6	1537	1450
MGG_06367T0	vesicular integral-membrane protein VIP36	323	66.6	52.5	1243	1451
MGG_04324T0	hypothetical protein	785	98.9	127.4	1614	1452
MGG_05679T0	hypothetical protein	76	8.3	12.3	1732	1453
MGG_07457T0	hypothetical protein	337	49.9	54.5	1491	1454
MGG_00141T0	leptomycin B resistance protein pmd1	1334	45.4	215.6	2752	1455
MGG_05436T0	translation machinery-associated protein 20	202	39.6	32.5	1288	1456
MGG_09947T0	tricalbin-1	1494	153.4	240.6	1801	1457
MGG_05826T0	epoxide hydrolase 2	358	54.9	57.5	1463	1458
MGG_01133T1	hypothetical protein	358	41.6	57.5	1672	1459
MGG_03900T0	aldehyde dehydrogenase	497	241.2	79.8	667	1460
MGG_03550T0	CDP-diacylglycerol-serine O-phosphatidyltransferase	243	21.9	38.9	1920	1461
MGG_01985T0	Delta	488	76	78.1	1443	1462
MGG_01484T0	hypothetical protein	232	40.7	37.1	1361	1463
MGG_03074T0	hypothetical protein	314	41.8	50.2	1566	1464
MGG_07927T0	endochitinase 1	457	83.9	73	1328	1465
MGG_03036T0	hypothetical protein	309	33.3	49.3	1750	1466
MGG_03684T0	mitochondrial distribution and morphology protein 38	553	100.6	88.2	1337	1467
MGG_01434T0	vacuolar protein sorting-associated protein 17	611	79	97.2	1589	1468
MGG_12130T0	serine/threonine protein phosphatase 2A	671	155.8	106.6	1170	1469
MGG_06629T0	54S ribosomal protein L10	311	97.7	49.4	956	1469
MGG_00567T0	hypothetical protein	1618	223.1	256.5	1544	1471
MGG_12853T0	thioesterase	306	34.3	48.4	1705	1472
MGG_12164T0	hypothetical protein	482	76.9	76.2	1426	1473
MGG_16298T0	hypothetical protein	261	23.1	41.2	1934	1474
MGG_04683T0	15-hydroxyprostaglandin dehydrogenase	305	91.3	48.2	979	1475
MGG_07287T0	lysophospholipase Plb3	675	10.5	106.4	3370	1476
MGG_15554T0	hypothetical protein	643	90.4	101.3	1527	1477
MGG_07712T0	hypothetical protein	235	46.9	37	1270	1478
MGG_03264T0	kynurenine-oxoglutarate transaminase 1	457	50	71.8	1735	1479
MGG_00871T0	phosphatidylinositol transfer protein CSR1	614	60.2	96.4	1838	1480
MGG_11115T0	hypothetical protein	282	43.7	44.1	1451	1481
MGG_04330T0	mitochondrial ribosomal protein subunit S4	702	113.8	109.7	1411	1482
MGG_06310T0	hypothetical protein	125	10.4	19.5	1973	1483
MGG_01267T0	hypothetical protein	106	17.7	16.5	1398	1484
MGG_04500T0	dolichyl-diphosphooligosaccharide-protein glycotransferase	330	85.2	51.3	1087	1485
MGG_01605T0	FAD binding domain-containing protein	653	131.8	101.5	1264	1486
MGG_13177T0	hypothetical protein	257	21	40	2001	1487
MGG_01707T0	hypothetical protein	297	36.4	46.1	1633	1488
MGG_15429T0	hypothetical protein	615	44.6	95.4	2104	1489
MGG_12814T0	hypothetical protein	577	60.2	89.1	1786	1490
MGG_04399T0	hypothetical protein	333	43.9	51.4	1576	1491
MGG_06995T0	37S ribosomal protein S5	445	123.6	68.6	1028	1492
MGG_04007T0	hypothetical protein	500	118.3	76.9	1156	1493
MGG_16203T0	SMC1A protein	1260	150.9	192.8	1649	1494
MGG_08171T0	methylenetetrahydrofolate reductase 2	691	156.8	105.7	1186	1495
MGG_06649T0	EF hand domain-containing protein	1301	195.3	199	1481	1496
MGG_11805T0	lysine-sensitive aspartokinase 3	511	101.9	78	1271	1497
MGG_12860T0	xylulose kinase	578	119	88.3	1245	1497
MGG_06172T0	translocation protein SEC62	383	58.1	58.5	1474	1499
MGG_12098T0	orotidine 5'-phosphate decarboxylase	390	105.3	59.5	1053	1500
MGG_07145T0	Cullin-1	768	80.3	116.9	1783	1501
MGG_04955T0	VHS domain-containing protein	410	86.2	62.4	1228	1502
MGG_03947T0	V-type proton ATPase subunit A	861	135.1	130.4	1439	1503
MGG_07099T0	hypothetical protein	718	282.7	108.7	800	1504
MGG_06520T0	hypothetical protein	176	9.5	26.6	2369	1505
MGG_04091T0	hypothetical protein	339	40.7	51.2	1647	1506
MGG_09840T0	acetylxylan esterase 2	300	0	45.3	4795	1507
MGG_06620T0	hypothetical protein	258	40.6	39	1435	1508
MGG_16220T0	hypothetical protein	510	105.9	77	1236	1509
MGG_00687T0	hypothetical protein	498	110.4	75	1200	1510
MGG_01256T0	phosphoribosylaminoimidazole carboxylase	606	152.9	91.1	1107	1511
MGG_05281T1	superoxide dismutase copper chaperone Lys7	267	16.6	40.1	2247	1512
MGG_03536T0	SDS23	535	99.3	80	1321	1513
MGG_03302T0	hypothetical protein	610	78.1	91.2	1602	1514
MGG_05462T0	tetratricopeptide repeat domain-containing protein	199	19.6	29.7	1835	1515
MGG_09508T0	hypothetical protein	310	70.5	46.1	1185	1516
MGG_05981T0	glutamine amidotransferase subunit pdxT	247	22.8	36.7	1890	1517
MGG_11575T0	hypothetical protein	248	117.5	36.9	682	1518
MGG_05706T0	hypothetical protein	941	166.1	139.5	1355	1519
MGG_05096T0	3-ketoacyl-CoA reductase	332	61.2	49.2	1325	1520
MGG_16392T0	hypothetical protein	486	5.1	71.8	3622	1521
MGG_11141T0	lon protease like protein	1120	205	165.5	1332	1522
MGG_07136T0	nucleolar GTP-binding protein 1	660	194.2	97.5	989	1523
MGG_04924T0	hypothetical protein	549	109.1	81	1273	1524
MGG_14875T0	BolA domain-containing protein	111	17.6	16.4	1429	1525
MGG_04743T0	PKHD-type hydroxylase TPA1	668	107	98.4	1423	1526
MGG_08924T0	hypothetical protein	411	37.5	60.5	1908	1527
MGG_07309T0	Delta	286	10.2	42.1	2716	1528
MGG_02391T0	hypothetical protein	411	43.8	60.5	1758	1529
MGG_11279T0	synaptojanin-1	705	176.3	103.5	1112	1530
MGG_05168T0	anthranilate phosphoribosyltransferase	426	65.5	62.5	1458	1531
MGG_08768T0	methyltransferase-UbiE family protein	274	42.6	40.1	1447	1532
MGG_01140T0	alpha-1,2 mannosyltransferase KTR1	517	75.9	75.7	1494	1533
MGG_01728T0	methylenetetrahydrofolate reductase 1	632	262.9	92.4	757	1534
MGG_02567T0	hypothetical protein	225	29.2	32.9	1587	1535
MGG_01426T0	pre-mRNA-splicing factor CEF1	774	83.2	112.9	1751	1536
MGG_06569T0	transporter sec24	1035	161	150.9	1446	1537
MGG_07327T0	asparagine-rich protein	630	115.5	91.4	1330	1538
MGG_00269T0	hypothetical protein	135	8.6	19.5	2229	1539
MGG_12983T0	hypothetical protein	285	12.5	41.1	2544	1540
MGG_06320T0	STE/STE20/PAKA protein kinase	870	124.7	125.5	1513	1541
MGG_01103T0	hypothetical protein	536	54	77.2	1814	1542
MGG_10572T0	hydrolase	307	46.7	44.1	1471	1543
MGG_06733T0	SUMO-activating enzyme subunit uba-2	685	68.3	98.4	1824	1543
MGG_12123T0	cap binding protein	822	90.6	118	1725	1545
MGG_09372T0	hypothetical protein	486	37.4	69.7	2053	1546
MGG_02875T0	kelch-domain-containing protein	1505	123.6	215.3	1995	1547
MGG_03510T0	UDP-glucose:glycoprotein glucosyltransferase	1509	229.9	215.9	1470	1547
MGG_00193T0	mitotic control protein dis3	991	155.9	141.7	1437	1549
MGG_05702T0	methyltransferase	302	64.1	43.1	1220	1550
MGG_05376T0	AGC/NDR protein kinase	653	118.9	93.2	1335	1551
MGG_00174T0	hypothetical protein	764	85.1	108.9	1714	1552
MGG_13448T0	hypothetical protein	202	27.2	28.7	1562	1553
MGG_06511T0	2-oxoisovalerate dehydrogenase subunit beta	404	41.6	57.5	1798	1554
MGG_08577T0	hypothetical protein	432	0	61.4	4795	1555
MGG_03333T0	hypothetical protein	585	81.1	83.2	1540	1556
MGG_13149T0	A-factor-processing enzyme	1127	168.3	160.2	1484	1557
MGG_04374T0	hypothetical protein	310	41.7	44	1561	1558
MGG_17514T0	hypothetical protein	548	117.2	77.8	1217	1559
MGG_03840T0	2-oxoisovalerate dehydrogenase subunit alpha	464	46.5	65.9	1817	1560
MGG_09552T0	SNARE docking complex subunit	716	126.3	101.6	1356	1561
MGG_06790T0	hypothetical protein	246	4.1	34.9	3318	1562
MGG_03290T0	N-	1281	235.1	181.6	1329	1563
MGG_06186T0	hypothetical protein	472	56.4	66.9	1652	1564
MGG_02941T0	hypothetical protein	530	20.9	75	2635	1565
MGG_10413T0	NADP-dependent leukotriene B4 12-hydroxydehydrogenase	355	37.3	50.2	1777	1566
MGG_17455T0	hypothetical protein	313	35.4	44.1	1695	1567
MGG_01031T0	vacuolar protein-sorting-associated protein 25	225	38.3	31.7	1386	1568
MGG_06583T0	hypothetical protein	395	68.8	55.5	1367	1569
MGG_03318T0	hypothetical protein	168	17.7	23.6	1769	1570
MGG_11322T0	dephospho-CoA kinase	278	16.8	39	2271	1571
MGG_10800T0	sarcosine oxidase	454	11.5	63.7	3011	1572
MGG_05828T0	chitin deacetylase 1	330	22.9	46.3	2135	1572
MGG_07480T0	tetratricopeptide repeat domain-containing protein	329	51	46.1	1450	1574
MGG_07973T0	surface protein 1	147	7.1	20.6	2471	1575
MGG_09204T0	hypothetical protein	257	27.1	36	1775	1576
MGG_07463T0	D-galacturonic acid reductase	419	60.1	58.6	1512	1577
MGG_02975T0	hypothetical protein	185	19.7	25.8	1757	1578
MGG_06200T0	hypothetical protein	479	25.9	66.8	2368	1579
MGG_11224T0	hypothetical protein	302	0	42	4795	1580
MGG_06214T0	cytidylyltransferase	346	40.4	48.2	1666	1581
MGG_16445T0	hypothetical protein	598	86.2	83.2	1508	1582
MGG_06077T0	translation initiation factor eIF-2B subunit alpha	340	55.1	47.2	1411	1583
MGG_06166T0	hypothetical protein	236	25	32.7	1765	1584
MGG_09757T0	neutral alpha-glucosidase ab	860	173	118.9	1267	1585
MGG_12421T0	aminomethyltransferase	832	0	115	4795	1586
MGG_00270T0	zinc-containing alcohol dehydrogenase	349	60.3	48.2	1376	1587
MGG_00101T0	ATPase NPA3	409	57	56.4	1535	1588
MGG_04738T0	short chain dehydrogenase/oxidoreductase	275	22.9	37.9	1976	1589
MGG_02511T0	50S ribosomal protein L3	389	134.3	53.2	889	1590
MGG_10448T0	hypothetical protein	555	73.5	75.9	1571	1591
MGG_03061T0	ankyrin repeat-containing protein	657	74.7	89.5	1691	1592
MGG_04437T0	heat shock protein 78	807	89.4	109.9	1718	1593
MGG_06914T0	GTP-binding protein rhb1	189	26	25.7	1547	1594
MGG_03973T0	splicing factor 3B subunit 4	408	33.1	55.4	2009	1595
MGG_00346T0	pi-transporter A-1	732	54.3	99.4	2084	1595
MGG_03293T0	hypothetical protein	264	34	35.8	1593	1597
MGG_06203T0	high-affinity glucose transporter RGT2	536	293.6	72.8	604	1598
MGG_06319T0	ubiquitin C-terminal hydrolase L3	257	19.6	34.9	2063	1599
MGG_06375T0	histone acetyltransferase type B catalytic subunit	469	66.6	63.5	1520	1600
MGG_10027T0	calcium-transporting ATPase 1	1101	0	149.1	4795	1601
MGG_15565T0	hypothetical protein	409	31.1	55.4	2067	1602
MGG_04246T0	hypothetical protein	144	7.4	19.5	2424	1603
MGG_01590T0	hypothetical protein	675	75	91.2	1715	1604
MGG_10140T0	hypothetical protein	258	36.4	34.8	1524	1605
MGG_10371T0	glutaredoxin-C4	281	42.7	37.9	1473	1606
MGG_08744T0	hypothetical protein	1836	257.8	247.6	1529	1607
MGG_13032T0	formyl-coenzyme A transferase	449	41.5	60.4	1887	1608
MGG_02760T0	hypothetical protein	160	17.6	21.5	1723	1609
MGG_05682T0	CSN-1	459	68.4	61.8	1485	1610
MGG_12107T0	alpha-acetolactate decarboxylase	252	44.5	33.9	1354	1611
MGG_09850T0	GYF domain-containing protein	1496	209.9	201	1530	1612
MGG_09899T0	hypothetical protein	137	12.5	18.4	1900	1613
MGG_11462T0	hypothetical protein	222	14.6	29.8	2201	1614
MGG_03823T0	NADH oxidase	419	28	56.2	2181	1615
MGG_07271T0	mitochondrial ribosomal small subunit component	390	72.8	52.2	1320	1616
MGG_07981T0	aminopeptidase ypdF	492	5.2	65.7	3619	1617
MGG_15696T0	mRNA decapping hydrolase	324	27.1	43.2	1972	1618
MGG_04586T0	riboflavin synthase	215	25.9	28.7	1644	1619
MGG_05066T0	HpcH/HpaI aldolase	270	31.3	36	1674	1620
MGG_02478T0	hypothetical protein	576	100.8	76.7	1362	1621
MGG_06174T0	phospholipase D active site-containing protein	864	151.8	114.9	1359	1622
MGG_03824T0	NAD-dependent methanol dehydrogenase	495	89.2	65.6	1344	1623
MGG_01991T0	betaine aldehyde dehydrogenase	533	45.9	70.6	1956	1624
MGG_14872T0	calpain-9	798	52.7	105.7	2192	1625
MGG_14874T0	histone chaperone asf-1	287	34.3	38	1653	1626
MGG_00830T0	hypothetical protein	636	56.1	84.1	1936	1627
MGG_03028T0	nicotinate-nucleotide diphosphorylase	302	48.7	39.9	1415	1628
MGG_06562T0	ubiquitin-conjugating enzyme	148	42.8	19.5	999	1629
MGG_11750T0	hypothetical protein	335	11.4	44.1	2752	1630
MGG_01653T0	nuclear transcription factor Y subunit B-3	203	30.1	26.7	1490	1631
MGG_09534T0	hydroxyisourate hydrolase	172	18.8	22.6	1731	1632
MGG_05662T0	shwachman-Bodian-Diamond syndrome protein	321	43.7	42.1	1554	1633
MGG_06628T0	sorting nexin mvp-1	781	82.2	102.4	1774	1634
MGG_07232T0	hypothetical protein	354	46.9	46.2	1573	1635
MGG_04439T0	endosomal protein P24B	204	32.3	26.6	1430	1636
MGG_03116T0	spliceosome component	495	59.7	64.5	1642	1637
MGG_08689T0	AGC/PKC protein kinase	1183	186.9	153.9	1434	1638
MGG_16442T0	hypothetical protein	277	44.7	36	1414	1639
MGG_08206T0	amidohydrolase	347	57	45.1	1404	1640
MGG_03530T0	hypothetical protein	922	111.3	119.1	1641	1641
MGG_02124T0	potassium uptake protein	899	0	116	4795	1642
MGG_03869T0	cysteine sulfinic acid decarboxylase	516	73.5	66.6	1518	1643
MGG_05260T0	hypothetical protein	1782	221.4	229.9	1622	1644
MGG_14350T0	ribosome assembly protein RRB1	518	94.4	66.6	1334	1645
MGG_00408T0	RCC1 domain-containing protein	670	61.2	86.2	1906	1646
MGG_09400T0	hypothetical protein	152	9.2	19.5	2265	1647
MGG_03048T0	hypothetical protein	751	83	96.3	1721	1648
MGG_10588T0	serine-threonine kinase receptor-associated protein	352	43.7	45.1	1623	1649
MGG_03638T0	sorting nexin-4	496	63.5	63.6	1600	1650
MGG_10183T0	enolase-phosphatase E1	232	32.1	29.7	1541	1651
MGG_16186T0	hypothetical protein	303	37	38.8	1635	1652
MGG_16749T0	hypothetical protein	715	65.7	91.4	1895	1653
MGG_04164T0	hypothetical protein	104	5.2	13.3	2442	1654
MGG_02386T0	hypothetical protein	355	36.4	45.3	1802	1655
MGG_01501T0	hypothetical protein	355	62.5	45.2	1358	1656
MGG_04646T0	2-succinylbenzoate-CoA ligase	638	91.3	81.1	1514	1657
MGG_08560T1	hypothetical protein	122	10.3	15.5	1964	1658
MGG_15496T0	hypothetical protein	677	44.7	86	2195	1659
MGG_07255T0	E3 ubiquitin-protein ligase hulA	817	84.3	103.7	1794	1659
MGG_07527T0	hypothetical protein	138	12.4	17.5	1919	1661
MGG_14858T0	54S ribosomal protein L24	252	29.3	32	1670	1662
MGG_00594T0	hypothetical protein	2057	142.4	261	2142	1663
MGG_06132T0	hypothetical protein	179	1.1	22.6	3963	1664
MGG_08182T0	glycolipid 2-alpha-mannosyltransferase	392	63.8	49.5	1409	1665
MGG_05752T0	hypothetical protein	114	10.5	14.4	1889	1666
MGG_09218T0	oxidoreductase	285	26.1	35.9	1899	1667
MGG_07335T0	cAMP-dependent protein kinase regulatory subunit	391	45.8	49.3	1664	1668
MGG_03154T0	hypothetical protein	621	73.2	78	1660	1669
MGG_04565T0	TPR domain-containing protein	393	42.5	49.4	1745	1670
MGG_01245T0	endoplasmic reticulum-Golgi intermediate compartment protein 3	440	37.7	55.3	1958	1670
MGG_03095T0	dihydroxyacetone kinase	590	63.2	74	1754	1672
MGG_12738T0	xanthine dehydrogenase	1383	193.3	173.3	1532	1673
MGG_01757T0	kinesin heavy chain	935	125.7	117.1	1563	1674
MGG_03882T0	gamma-glutamyltransferase	593	37.3	74.1	2237	1675
MGG_14801T0	IdgA domain-containing protein	776	100.2	96.9	1590	1676
MGG_01824T0	Pro-apoptotic serine protease NMA111	1118	142.5	139.5	1605	1677
MGG_06467T0	hypothetical protein	412	88.4	51.4	1216	1678
MGG_08975T0	3-hydroxy-3-methylglutaryl-coenzyme A reductase	1202	202.8	149.7	1392	1679
MGG_15536T0	hypothetical protein	2217	256.1	275.9	1676	1680
MGG_07962T0	hypothetical protein	395	60.2	49.1	1468	1681
MGG_01783T1	hypothetical protein	239	29	29.7	1638	1682
MGG_04028T0	NADH2 dehydrogenase subunit 14K	90	1	11.2	3577	1683
MGG_01520T0	hypothetical protein	461	94.3	57.2	1253	1684
MGG_07190T0	dolichyl-phosphate-mannose-protein mannosyltransferase 2	744	103.8	92.2	1534	1685
MGG_04678T0	hypothetical protein	215	25.8	26.7	1648	1686
MGG_03153T0	hypothetical protein	257	18.7	31.8	2100	1687
MGG_05890T0	beta-galactosidase	1047	131.2	129.5	1619	1688
MGG_06859T0	mago nashi like 2	158	12.6	19.5	2018	1689
MGG_02903T0	carboxylesterase	275	11.6	33.9	2579	1690
MGG_12839T0	actin cytoskeleton-regulatory complex protein PAN1	1463	150.8	180.3	1795	1691
MGG_10522T0	hypothetical protein	401	42.6	49.3	1763	1692
MGG_07324T0	hypothetical protein	234	36.3	28.7	1449	1693
MGG_06950T0	L-serine dehydratase	345	0	42.2	4795	1694
MGG_04180T0	DnaJ domain-containing protein	217	17.6	26.5	2007	1695
MGG_02758T0	hypothetical protein	286	13.4	34.9	2492	1696
MGG_01652T0	hypothetical protein	118	10.6	14.4	1924	1697
MGG_04092T0	glycosyl transferase	319	25.9	38.9	2008	1698
MGG_08100T0	exosome component 2	362	58.2	44.1	1417	1699
MGG_09131T0	alpha/beta hydrolase	287	19.7	35	2157	1700
MGG_13852T0	hypothetical protein	168	19.7	20.5	1665	1701
MGG_13023T0	replication factor C subunit 3	405	42.8	49.3	1768	1702
MGG_01873T0	hypothetical protein	294	37.3	35.8	1611	1703
MGG_11399T0	sterol-4-alpha-carboxylate 3-dehydrogenase	372	47.8	45.2	1596	1704
MGG_05265T0	elongation factor 2	1074	131	130.3	1636	1705
MGG_17222T0	hypothetical protein	263	0	31.8	4795	1706
MGG_15537T0	hypothetical protein	651	49.9	78.8	2057	1707
MGG_00106T0	bud site selection protein 7	696	125.9	84.1	1342	1708
MGG_05138T0	sporulation protein SPS19	314	35.3	37.9	1702	1709
MGG_00171T0	mannan polymerase complexes MNN9 subunit	374	57	45.1	1469	1710
MGG_03587T0	essential for mitotic growth 1	265	53.8	31.9	1260	1711
MGG_13185T0	inositol-3-phosphate synthase	553	171.8	66.5	959	1711
MGG_10676T0	ADP-ribosylation factor 6	187	34.5	22.5	1324	1713
MGG_06121T0	hypothetical protein	1239	69.2	148.8	2345	1714
MGG_00537T1	ammonium transporter MEP1	514	64.6	61.5	1617	1715
MGG_04958T0	vacuolar protein sorting-associated protein 27	714	48.9	85.3	2156	1716
MGG_06757T0	ATP-dependent Clp protease	275	26.9	32.9	1840	1717
MGG_11385T0	hypothetical protein	344	61.3	41	1350	1718
MGG_07280T0	fatty acid elongase	345	40.7	41.1	1658	1719
MGG_09082T0	hypothetical protein	1236	134.2	146.9	1743	1720
MGG_09511T0	2-nitropropane dioxygenase	330	37.3	39.1	1696	1721
MGG_15294T0	proline iminopeptidase	468	61.2	55.4	1581	1722
MGG_17830T0	hypothetical protein	268	39.3	31.7	1495	1723
MGG_08896T0	peroxisomal biogenesis factor	235	34.2	27.8	1500	1724
MGG_06376T0	pyrroline-5-carboxylate reductase	330	57.2	39	1372	1725
MGG_10315T0	hydrophobin-like protein MPG1	113	2.1	13.3	3241	1726
MGG_13487T0	hypothetical protein	114	14.5	13.4	1609	1727
MGG_13191T0	hypothetical protein	184	12.6	21.5	2155	1728
MGG_13230T0	oxidoreductase	369	29.4	43.2	2016	1729
MGG_07070T0	hypothetical protein	1213	126.7	141.9	1784	1730
MGG_11270T0	hypothetical protein	633	86.4	74	1551	1731
MGG_03245T0	aldose 1-epimerase	405	38.5	47.3	1864	1732
MGG_00087T0	ribosome biogenesis protein SSF1	475	47.6	55.4	1816	1733
MGG_00769T0	hypothetical protein	555	43.5	64.7	2036	1733
MGG_05857T0	histone deacetylase RPD3	660	53.9	76.8	2000	1735
MGG_07573T0	hypothetical protein	1060	146.1	123.3	1545	1736
MGG_11547T0	hypothetical protein	751	96.8	87.3	1592	1737
MGG_06359T0	hypothetical protein	248	0	28.8	4795	1738
MGG_05568T0	hypothetical protein	239	33.1	27.7	1542	1739
MGG_09836T0	hypothetical protein	319	26.4	36.9	1987	1740
MGG_12521T0	hypothetical protein	186	31.3	21.5	1393	1741
MGG_01158T0	DNA-directed RNA polymerase I subunit RPA1	1720	175.2	198.9	1808	1742
MGG_10188T0	AMP-binding domain-containing protein	588	88.6	67.9	1478	1743
MGG_11174T0	sensor protein gacS	1308	196	150.9	1483	1744
MGG_03320T0	AP-1 complex subunit beta-1	739	82.6	85.3	1708	1745
MGG_08374T0	hypothetical protein	400	38.8	46.1	1848	1746
MGG_16743T0	hypothetical protein	634	46.8	72.9	2092	1747
MGG_09891T0	double-strand-break repair protein rad21	626	32.1	71.9	2428	1748
MGG_08885T0	mitochondrial import inner membrane translocase subunit tim23	233	28	26.7	1646	1749
MGG_09114T0	hypothetical protein	286	31.1	32.8	1742	1750
MGG_00136T0	hypothetical protein	287	19.8	32.9	2145	1751
MGG_06010T0	hypothetical protein	125	2.2	14.3	3284	1752
MGG_04607T0	ornithine cyclodeaminase/mu-crystallin family protein	494	104.3	56.5	1225	1753
MGG_01012T0	ISWI chromatin-remodeling complex ATPase ISW2	1129	128	128.2	1692	1754
MGG_08640T0	GTP-binding protein 1	372	36.5	42.2	1837	1755
MGG_04602T0	pre-mRNA-processing protein prp40	902	104	101.7	1677	1756
MGG_01469T0	homoserine O-acetyltransferase	437	84.1	49.2	1297	1757
MGG_17595T0	hypothetical protein	510	22.9	57.3	2519	1758
MGG_05201T0	guanine nucleotide-binding protein subunit beta	347	53.1	39	1465	1758
MGG_06381T0	hypothetical protein	438	49	49.2	1706	1758
MGG_09173T0	deoxyhypusine synthase	365	53	41	1504	1761
MGG_12129T0	hypothetical protein	119	11.5	13.3	1850	1762
MGG_11061T0	hypothetical protein	559	39.4	62.7	2125	1763
MGG_01702T0	MAP kinase activator	622	55.2	69.7	1930	1764
MGG_03726T0	RGS domain-containing protein	365	40.4	40.9	1719	1764
MGG_02442T0	zinc metalloprotease	1054	120.4	118	1685	1766
MGG_06904T0	hypothetical protein	672	86.2	75	1597	1767
MGG_15024T0	exosome complex exonuclease RRP43	358	46.8	39.9	1583	1768
MGG_09507T0	hypothetical protein	718	75.1	80.1	1781	1769
MGG_05626T0	cytoskeleton assembly control protein SLA1p	1156	105.3	128.4	1910	1770
MGG_08771T0	hypothetical protein	258	58.2	28.6	1188	1771
MGG_06735T0	golgi membrane protein	762	63.6	84.2	1975	1772
MGG_14266T0	ubiquitin-conjugating enzyme	261	49	28.8	1316	1773
MGG_01222T0	hypothetical protein	75	25.1	8.3	921	1774
MGG_03601T0	alpha-galactosidase	910	54	100.5	2285	1775
MGG_04938T0	C-3 sterol dehydrogenase/C-4 decarboxylase	381	16.6	42	2548	1776
MGG_06336T0	integral membrane protein	429	29.1	47.3	2166	1777
MGG_06421T0	CAMKK/META protein kinase	652	63.3	71.9	1847	1777
MGG_06167T0	phytase	522	13.5	57.5	2988	1779
MGG_12403T0	5'-3' exoribonuclease 1	1436	289.8	157.2	1263	1780
MGG_13535T0	nucleoporin POM152	1275	119.4	139.5	1874	1781
MGG_00451T0	hypothetical protein	320	15.5	35	2468	1782
MGG_03885T0	SNARE domain-containing protein	272	30.2	29.7	1717	1783
MGG_09882T0	hypothetical protein	349	36.4	38	1787	1784
MGG_00455T0	class E vacuolar protein-sorting machinery protein HSE1	719	66.7	78.2	1882	1785
MGG_05187T0	hypothetical protein	112	6.2	12.2	2350	1786
MGG_09906T0	mitochondrial phosphate carrier protein 2	322	32.1	34.9	1824	1787
MGG_01456T0	hypothetical protein	530	63.2	57.4	1654	1788
MGG_04988T0	chromosome segregation protein sudA	1205	123.9	130.4	1800	1789
MGG_00800T0	STE/STE7/MEK1 protein kinase	416	62.4	45	1482	1789
MGG_02425T0	hypothetical protein	1769	121.9	191	2150	1791
MGG_08082T0	SNARE domain-containing protein	257	19.8	27.7	2052	1792
MGG_12843T0	hypothetical protein	324	54.2	34.9	1397	1793
MGG_07716T0	DnaJ domain-containing protein	429	61.6	46.1	1510	1794
MGG_09922T0	beta-hexosaminidase subunit beta	581	16.5	62.4	2904	1795
MGG_03646T0	serine/threonine-protein phosphatase dullard	506	37.4	54.3	2089	1796
MGG_09309T0	ER-derived vesicles protein ERV29	241	37.6	25.8	1442	1797
MGG_04389T0	replication factor C subunit 2	385	26	41.1	2167	1798
MGG_06881T0	hypothetical protein	569	63.1	60.4	1716	1799
MGG_07317T0	glutamate-cysteine ligase	696	43.8	73.8	2235	1800
MGG_09125T0	osmosensor protein	319	25.1	33.8	2028	1801
MGG_02566T0	trans-2-enoyl-CoA reductase	429	75.5	45.4	1357	1802
MGG_15323T0	vacuolar protein-sorting protein bro-1	1028	56.3	108.7	2362	1802
MGG_06847T0	annexin A7	437	42.7	46.2	1845	1804
MGG_04106T0	hypothetical protein	418	46	44.1	1726	1805
MGG_05970T0	hypothetical protein	263	49.7	27.7	1312	1806
MGG_15627T0	hypothetical protein	207	0	21.8	4795	1807
MGG_05095T0	nucleoporin Nup157/170	1416	128.9	149.2	1911	1808
MGG_05614T0	unsaturated glucuronyl hydrolase	487	60.1	51.3	1628	1808
MGG_00099T0	hypothetical protein	536	1085.6	56.4	149	1810
MGG_05622T0	hypothetical protein	487	41.6	51.2	1960	1811
MGG_08368T0	CDP-diacylglycerol-inositol 3-phosphatidyltransferase PIS	312	29.1	32.8	1878	1812
MGG_00466T0	cell division control protein 42	195	21.8	20.5	1709	1813
MGG_06670T0	charged multivesicular body protein 3	235	18.7	24.6	2020	1814
MGG_13647T0	3-ketoacyl-CoA thiolase A	423	52	44.3	1630	1815
MGG_03649T0	protein phosphatase 1 regulatory subunit SDS22	382	31.1	40	2002	1816
MGG_01765T0	hypothetical protein	305	35.4	31.8	1673	1817
MGG_12972T0	splicing factor 3a subunit 3	522	64.5	54.4	1626	1818
MGG_17318T0	hypothetical protein	556	113.6	57.4	1254	1819
MGG_13398T0	actin binding protein	377	71.7	38.9	1305	1820
MGG_03859T0	vacuolar import and degradation protein 27	839	94.7	86.1	1699	1821
MGG_14755T0	vacuolar protein sorting-associated protein 45	593	58.5	60.8	1834	1822
MGG_10716T0	hypothetical protein	180	4.2	18.5	3069	1823
MGG_17812T0	hypothetical protein	371	25	38	2176	1823
MGG_03416T0	acetyltransferase	201	23.9	20.6	1655	1825
MGG_05297T0	hypothetical protein	251	21.7	25.7	1953	1826
MGG_05815T0	pre-rRNA-processing protein ESF2	331	31.3	33.8	1866	1827
MGG_05208T0	DOA4-independent degradation protein 4	221	32.3	22.6	1497	1828
MGG_06782T0	N amino acid transport system protein	533	51.7	54.4	1849	1829
MGG_02099T0	C2 domain-containing protein	704	23.8	71.8	2758	1830
MGG_00359T0	Delta	281	38.5	28.7	1550	1831
MGG_11210T0	beta-glucosidase 1	877	3.2	89.3	4195	1832
MGG_15146T0	hypothetical protein	362	21.7	36.8	2281	1833
MGG_03121T0	hypothetical protein	767	59.4	77.8	2049	1834
MGG_09466T0	hypothetical protein	282	32.2	28.6	1686	1835
MGG_10847T0	hypothetical protein	671	51	68.1	2069	1836
MGG_07910T0	dienelactone hydrolase	263	26.1	26.7	1830	1837
MGG_02855T0	vacuolar membrane PQ loop repeat protein	345	20.7	34.9	2278	1838
MGG_07525T0	hypothetical protein	650	97.9	65.7	1479	1839
MGG_03368T0	hypothetical protein	244	10.4	24.6	2565	1840
MGG_07302T1	hypothetical protein	630	35.3	63.5	2342	1841
MGG_15888T0	hypothetical protein	522	34.7	52.6	2188	1842
MGG_17442T0	hypothetical protein	173	13.6	17.4	2037	1842
MGG_17828T0	hypothetical protein	359	69.5	36	1294	1844
MGG_06332T0	peroxisomal adenine nucleotide transporter 1	349	79.7	35	1182	1845
MGG_06943T0	transcription elongation factor spt-4	123	9.4	12.3	2068	1846
MGG_17341T0	CAMK/CAMK1 protein kinase	420	44.7	42.1	1760	1847
MGG_04831T0	hypothetical protein	1209	110.6	121	1901	1848
MGG_16361T0	H/K ATPase alpha subunit	1108	0	110.8	4795	1849
MGG_07181T0	GET1	216	33.3	21.5	1454	1850
MGG_04045T0	mannosyl-oligosaccharide glucosidase	824	119.4	82.1	1506	1851
MGG_01674T0	multidrug resistance-associated protein 1	1547	109.9	154	2121	1852
MGG_07383T0	hypothetical protein	300	31.3	29.8	1785	1853
MGG_06600T0	carbonate dehydratase	196	30.1	19.5	1459	1854
MGG_02867T0	hypothetical protein	975	120.6	96.3	1625	1855
MGG_00211T0	1-phosphatidylinositol-4,5-bisphosphate phosphodiesterase delta-3	603	64.6	59.4	1756	1856
MGG_12523T0	adhesin protein Mad1	708	12.4	69.8	3277	1857
MGG_15853T0	hypothetical protein	375	26	36.9	2137	1858
MGG_01693T0	hypothetical protein	406	41.3	39.9	1810	1859
MGG_07084T0	3' exoribonuclease	303	30.2	29.7	1829	1860
MGG_01030T0	24-dehydrocholesterol reductase	586	70.5	57.4	1645	1861
MGG_16834T0	hypothetical protein	535	38.4	52.4	2111	1862
MGG_04717T0	hypothetical protein	597	59.1	58.4	1832	1863
MGG_04112T0	hypothetical protein	461	78	45.1	1388	1864
MGG_02597T0	YjeF	241	19.6	23.6	2005	1865
MGG_10325T0	COP9 signalosome complex subunit 2	523	50.1	51.1	1857	1866
MGG_00356T0	splicing factor 3B subunit 1	1216	85.8	118.8	2124	1866
MGG_02610T0	hypothetical protein	348	43.8	33.9	1615	1868
MGG_06787T0	hypothetical protein	422	33.1	41.1	2034	1869
MGG_04569T0	NADPH dehydrogenase	443	45.7	43	1797	1870
MGG_16441T0	hypothetical protein	918	59.1	89.1	2215	1871
MGG_08440T0	trichothecene 3-O-acetyltransferase	476	67.4	46.2	1522	1872
MGG_02510T0	coiled-coil domain-containing protein 25	212	24.1	20.5	1689	1873
MGG_05625T1	transmembrane protein 56	351	34.4	33.9	1843	1874
MGG_12911T0	tRNA 2'-phosphotransferase 1	379	32.9	36.6	1950	1874
MGG_17472T0	hypothetical protein	511	56.1	49.2	1728	1876
MGG_04558T0	pre-mRNA-processing factor 39	587	51.9	56.5	1933	1877
MGG_03926T0	cell division protease ftsH	749	50.9	72	2163	1878
MGG_03893T0	pre-mRNA-splicing factor ATP-dependent RNA helicase prp43	780	74.1	74.9	1865	1879
MGG_02967T0	phosphoglycerate mutase	256	13.4	24.5	2404	1880
MGG_10456T0	hypothetical protein	150	0	14.3	4795	1881
MGG_11330T0	microsomal signal peptidase 12kDa subunit	107	21.9	10.2	1250	1882
MGG_03120T0	30S ribosomal protein S6	129	16.6	12.3	1593	1883
MGG_08045T0	hypothetical protein	536	0	51.1	4795	1884
MGG_01756T0	ubiquitin-conjugating enzyme E2 2	140	10.4	13.3	2087	1885
MGG_06388T0	SNF2 family ATP-dependent chromatin-remodeling factor snf21	1455	98.2	138.4	2170	1886
MGG_10651T0	50S ribosomal protein L17	216	40.4	20.5	1319	1887
MGG_16681T0	hypothetical protein	325	36.4	30.8	1707	1888
MGG_04469T0	cytochrome P450 97B3	603	41.6	57.2	2147	1889
MGG_07057T0	hypothetical protein	163	21.8	15.5	1565	1890
MGG_12159T0	uridine kinase	455	26.9	43	2288	1891
MGG_01182T0	glyoxylate reductase	401	20.8	37.9	2413	1892
MGG_17491T0	dimethyladenosine transferase	391	51.8	36.9	1569	1893
MGG_08860T0	exosome complex exonuclease RRP45	294	22.8	27.7	2044	1894
MGG_05080T0	hypothetical protein	240	14.6	22.6	2268	1895
MGG_02120T0	sterigmatocystin 8-O-methyltransferase	469	17.4	44.1	2685	1896
MGG_03252T0	E3 ubiquitin-protein ligase ptr1 + RNA transporter 1	4070	454.1	382.4	1712	1897
MGG_05651T0	casein kinase II subunit beta-2	274	29.2	25.7	1761	1898
MGG_02410T0	erythrocyte band 7 integral membrane protein	361	41.5	33.9	1678	1899
MGG_04742T0	hypothetical protein	264	13.8	24.7	2404	1900
MGG_00999T0	hypothetical protein	109	25.2	10.2	1172	1901
MGG_05630T0	AMP deaminase 2	1000	117.4	93.4	1662	1902
MGG_15064T0	hypothetical protein	110	11.5	10.3	1780	1903
MGG_02632T1	hypothetical protein	352	37.4	32.9	1762	1904
MGG_08290T0	hypothetical protein	428	3.1	39.9	3855	1905
MGG_05637T0	protein phosphatase PP2A regulatory subunit B	482	52	44.9	1748	1906
MGG_03215T0	DNA-directed RNA polymerase II subunit RPB3	331	14.4	30.8	2547	1907
MGG_04430T0	mRNA export factor mex67	660	42.6	61.5	2213	1908
MGG_10698T0	hypothetical protein	496	49.7	46.2	1815	1909
MGG_10524T0	hypothetical protein	110	2.1	10.2	3206	1910
MGG_15250T0	QA-X	331	11.4	30.8	2742	1911
MGG_05467T0	sodium/nucleoside cotransporter 1	663	8.3	61.6	3504	1912
MGG_00740T0	lysosomal cobalamin transporter	587	39.6	54.4	2171	1913
MGG_12247T0	hypothetical protein	221	0	20.5	4795	1914
MGG_11512T0	hypothetical protein	709	38.3	65.5	2369	1915
MGG_06295T0	hypothetical protein	111	11.5	10.3	1792	1916
MGG_07097T0	MOSC domain-containing protein	455	73.1	42	1420	1917
MGG_01292T0	nucleolar protein NOP2	679	89.4	62.6	1578	1918
MGG_11144T0	chaperone dnaJ	544	64.2	50.1	1656	1919
MGG_14307T0	L-ascorbate oxidase	604	0	55.5	4795	1920
MGG_14773T0	AGC/AKT protein kinase	904	117.6	83	1584	1921
MGG_10854T0	arginase	358	19.6	32.8	2362	1922
MGG_07532T0	mitochondrial membrane protein Pet127	1172	140.2	107.5	1650	1923
MGG_08312T0	hypothetical protein	793	33.3	72.7	2583	1924
MGG_06105T0	hypothetical protein	191	12.5	17.5	2200	1925
MGG_06318T0	hypothetical protein	1201	141.1	109.8	1661	1926
MGG_00180T0	ubiquitin-conjugating enzyme	167	24	15.3	1511	1927
MGG_02766T1	succinate-semialdehyde dehydrogenase	611	96.6	55.5	1432	1928
MGG_09885T0	cleavage stimulation factor 64-kDa subunit	306	29.2	27.8	1861	1929
MGG_06465T0	hypothetical protein	1529	93.7	138.6	2259	1930
MGG_04740T0	hypothetical protein	170	18.7	15.4	1724	1931
MGG_15280T0	hypothetical protein	318	38.5	28.8	1639	1932
MGG_13669T0	peptide transporter PTR2	625	120.9	56.5	1295	1933
MGG_01447T0	hypothetical protein	592	34.2	53.3	2313	1934
MGG_00947T0	hypothetical protein	205	18.8	18.5	1894	1935
MGG_03159T0	YdiU domain-containing protein	706	77.3	63.5	1733	1936
MGG_09383T1	NIMA-interacting protein TinC	902	298	81.1	928	1937
MGG_08101T0	CCR4-NOT transcription complex	666	35.3	59.8	2395	1938
MGG_09004T0	transcription factor IWS1	423	54	37.9	1603	1939
MGG_10930T0	hypothetical protein	206	15.4	18.5	2078	1940
MGG_09917T0	DNA topoisomerase 1	907	47.4	81.2	2407	1941
MGG_02843T0	exosome complex exonuclease RRP40	265	22.7	23.7	1959	1942
MGG_14917T0	hypothetical protein	344	0	30.7	4795	1943
MGG_17732T0	hypothetical protein	644	68.6	57.3	1759	1944
MGG_01669T0	DNA damage tolerance protein rad31	450	41.7	40.1	1884	1945
MGG_08854T0	CaaX protease	324	32.3	28.8	1823	1946
MGG_04485T0	hypothetical protein	310	72.9	27.5	1161	1947
MGG_01579T0	pre-mRNA branch site protein p14	116	10.4	10.3	1927	1948
MGG_00213T0	DNA replication complex GINS protein PSF3	208	23.9	18.4	1680	1949
MGG_18118T0	hypothetical protein	127	0	11.3	4795	1949
MGG_06460T0	hypothetical protein	255	58.2	22.6	1183	1951
MGG_02466T0	V-type proton ATPase proteolipid subunit	163	20.6	14.4	1612	1952
MGG_01291T0	glycerol-3-phosphate O-acyltransferase 1	790	107	69.7	1558	1953
MGG_06462T0	tetratricopeptide repeat protein 1	1222	114.6	107.8	1873	1954
MGG_00522T0	hypothetical protein	465	24.9	41	2388	1955
MGG_11902T0	mitochondrial dynamin GTPase	967	87.2	85.2	1918	1956
MGG_17196T0	hypothetical protein	210	15.6	18.5	2086	1957
MGG_09394T0	hypothetical protein	350	34.3	30.8	1841	1958
MGG_06435T0	transporter particle subunit bet5	163	15.6	14.3	1860	1959
MGG_00446T0	casein kinase II subunit beta-1	352	33.6	30.9	1863	1960
MGG_13455T0	hypothetical protein	469	6.2	41	3463	1961
MGG_14297T0	adenosylmethionine decarboxylase	479	13.3	41.9	2934	1962
MGG_06660T0	3-oxoacyl-[acyl-carrier-protein] reductase	259	72.8	22.6	1018	1963
MGG_07718T0	ATP-dependent RNA helicase DRS1	800	63.4	69.8	2022	1964
MGG_06407T0	hypothetical protein	153	7.3	13.3	2485	1965
MGG_08827T0	hypothetical protein	743	50.7	64.7	2160	1966
MGG_01842T0	hypothetical protein	636	71.8	55.4	1696	1967
MGG_03250T0	enoyl reductase TSC13	331	48.8	28.7	1493	1968
MGG_01722T0	adenylyl cyclase-associated protein	534	49	46.3	1896	1969
MGG_05210T0	mitochondrial import receptor subunit tom-22	166	27.2	14.4	1405	1970
MGG_15089T0	hypothetical protein	94	3.1	8.1	2781	1971
MGG_12370T0	MKI67 FHA domain-interacting nucleolar phosphoprotein	379	31.1	32.8	1994	1972
MGG_16725T0	hypothetical protein	511	59.5	44.2	1668	1973
MGG_06993T0	HIRA-interacting protein 5	320	33.8	27.6	1769	1974
MGG_02398T0	DENN domain-containing protein	906	110.1	78	1637	1975
MGG_07627T0	homoserine acetyltransferase	358	2.1	30.8	3987	1976
MGG_03737T0	hypothetical protein	714	38.2	61.4	2382	1977
MGG_10879T0	bifunctional P-450:NADPH-P450 reductase	1090	63.3	93.5	2304	1978
MGG_08861T0	hypothetical protein	251	14.5	21.5	2311	1979
MGG_12603T0	hypothetical protein	275	21	23.5	2065	1980
MGG_05150T0	caffeine-induced death protein Cid2	202	13.6	17.3	2178	1981
MGG_07728T0	hypothetical protein	1033	65.5	88.2	2231	1982
MGG_03881T0	tRNA	650	60.1	55.5	1886	1983
MGG_03392T0	hypothetical protein	509	0	43.3	4795	1984
MGG_04050T0	protein transporter SEC22	217	16.6	18.5	2060	1984
MGG_14797T0	elongation factor G	801	133.4	67.9	1400	1986
MGG_00758T0	geranylgeranyl pyrophosphate synthase	413	31.1	34.9	2075	1987
MGG_05089T0	vacuolar protein sorting-associated protein 35	899	54.3	75.7	2273	1988
MGG_04830T0	vacuolar protein sorting-associated protein 26B-B	318	22.7	26.8	2115	1989
MGG_08210T0	endoplasmic reticulum vesicle protein 25	220	22.9	18.5	1788	1990
MGG_13013T0	chitin synthase 8	1873	125.9	157.2	2180	1991
MGG_07006T0	hypothetical protein	318	48.9	26.6	1456	1992
MGG_16457T0	hypothetical protein	944	50	79	2397	1993
MGG_10586T0	hypothetical protein	234	18.7	19.6	2017	1994
MGG_06049T0	ribosomal RNA assembly protein KRR1	321	20.7	26.8	2211	1995
MGG_04080T0	hypothetical protein	908	72.8	75.9	2014	1996
MGG_10538T0	hypothetical protein	590	38.6	49.3	2202	1997
MGG_01373T0	arabinose-proton symporter	576	18.5	47.9	2801	1998
[truncated: 3,500 more rows]
