# Supplementary material for: Comparative proteomic analysis between nitrogen supplemented and starved conditions in Magnaporthe oryzae
Source: Proteome Sci. 2017 Nov 13;15:20. doi: 10.1186/s12953-017-0128-y (PMC5684745; doi:10.1186/s12953-017-0128-y)
Supplement: Supplementary file 2 — List of differentially expressed proteins. (XLSX 66 kb) [file 12953_2017_128_MOESM2_ESM.xlsx]

## Sheet: Table S2
Table S2. List of differentially expressed proteins during nitrogen starvation. Number of spectral counts in nitrogen starved (PSM_N-) and nitrogen supplemented (PSM_N+), fold change (FC) and p-value are presented. The number of HGATAR domains in the promoter region and the protein expression patterns, induced (IN), repressed (RP) are also shown.
Accession	Annotation	# A.A.	PSM_N+	PSM_N-	FC (N-/N+)	p-value	# HGATAR	Expression
MGG_04873	hypothetical protein	122	3.02651	1331.3	439.879	0.00204015	1	ID
MGG_10961	hypothetical protein	508	1.07173	384.55	358.812	0.000222669	0	ID
MGG_15535	hypothetical protein	1277	1.01799	250.749	246.317	0.00100939	1	ID
MGG_00552	acid phosphatase	464	1.0889	77.1926	70.8903	0.0082258	0	ID
MGG_07367	hypothetical protein	277	3.11569	118.38	37.9948	0.00159542	1	ID
MGG_07219	conidial yellow pigment biosynthesis polyketide synthase	2182	3.08025	106.182	34.472	4.6746e-05	1	ID
MGG_04194	acetyl esterase	351	3.08083	95.77	31.0858	0.000379624	2	ID
MGG_00203	hypothetical protein	676	1.07173	32.002	29.8601	0.00589553	1	ID
MGG_16418	hypothetical protein	220	2.05344	58.7808	28.6255	0.000245103	5	ID
MGG_11210	beta-glucosidase 1	877	3.24954	89.7338	27.6144	0.00373459	1	ID
MGG_10911	cupin domain-containing protein	199	5.13772	134.345	26.1487	0.00357624	3	ID
MGG_01994	hypothetical protein	268	2.00851	48.2124	24.004	0.0247129	3	ID
MGG_06132	hypothetical protein	179	1.07173	22.7476	21.2251	0.0233523	0	ID
MGG_05983	hypothetical protein	425	1.00851	20.5816	20.4079	0.00766483	1	ID
MGG_03822	peptidase family T4	396	1.00851	18.509	18.3528	0.00126753	1	ID
MGG_06605	hypothetical protein	517	1.0889	18.5861	17.0687	0.00435527	0	ID
MGG_07709	hypothetical protein	526	1.07062	17.5562	16.3981	0.000575013	5	ID
MGG_07627	homoserine acetyltransferase	358	2.0534	30.9567	15.0758	0.000220835	3	ID
MGG_16392	hypothetical protein	486	5.12966	72.1685	14.0689	0.000110126	3	ID
MGG_02851	hypothetical protein	434	2.05344	28.8297	14.0397	0.000512758	1	ID
MGG_06476	hypothetical protein	722	1.03142	13.4202	13.0114	0.00181771	4	ID
MGG_09828	potassium ion channel Yvc1	653	1.03142	13.4148	13.0062	0.00179286	2	ID
MGG_08290	hypothetical protein	428	3.08486	40.086	12.9944	0.0012201	0	ID
MGG_02514	ankyrin repeat protein nuc-2	1039	4.10227	52.7049	12.8477	0.00408064	1	ID
MGG_07981	aminopeptidase ypdF	492	5.22828	66.0188	12.6272	0.000103747	3	ID
MGG_08619	aryl-alcohol dehydrogenase	359	1.00851	12.3723	12.2679	0.00639691	1	ID
MGG_00937	ATP-binding cassette sub-family A member 8-A	1655	2.03545	24.839	12.2032	0.0142043	1	ID
MGG_01095	hypothetical protein	645	2.12032	25.6598	12.1019	0.0141413	5	ID
MGG_00503	diacylglycerol O-acyltransferase	469	2.14236	24.6116	11.4881	0.0210116	0	ID
MGG_00754	hypothetical protein	292	1.01799	11.3236	11.1234	0.0195671	2	ID
MGG_04975	hypothetical protein	341	2.10714	22.5785	10.7152	0.0192415	2	ID
MGG_07287	lysophospholipase Plb3	675	10.462	106.925	10.2204	0.0054744	0	ID
MGG_06118	hypothetical protein	727	3.23126	32.9206	10.1882	0.0125222	1	ID
MGG_10912	mycocerosic acid synthase	2572	12.1855	122.693	10.0688	0.00645667	1	ID
MGG_03637	TATA-binding protein associated factor Taf2	1580	1.03541	10.334	9.98065	0.00454374	0	ID
MGG_06439	hypothetical protein	813	2.12032	20.6962	9.76088	0.0373788	2	ID
MGG_05976	beta-lactamase	406	9.34821	87.5898	9.36969	0.00650817	2	ID
MGG_02593	2-nitropropane dioxygenase	355	2.09742	19.5521	9.32201	0.0118207	2	ID
MGG_06119	hypothetical protein	662	1	9.32144	9.32144	0.0316384	0	ID
MGG_03096	fructose-bisphosphate aldolase	288	1.03142	9.31403	9.03034	0.0254618	0	ID
MGG_08309	multidrug resistance-associated protein 2	1501	12.4498	111.346	8.94359	0.000155025	1	ID
MGG_13376	hypothetical protein	485	1.07173	9.33592	8.71106	0.0309775	1	ID
MGG_06790	hypothetical protein	246	4.06195	35.0575	8.6307	0.00332003	0	ID
MGG_08186	hypothetical protein	1871	3.14144	26.7575	8.51758	0.0345516	1	ID
MGG_04364	hypothetical protein	338	2.07062	17.601	8.50031	0.0245759	0	ID
MGG_02330	hypothetical protein	613	3.04941	24.815	8.13763	0.00842967	0	ID
MGG_08113	hypothetical protein	185	5.18632	41.2787	7.95915	0.00911752	1	ID
MGG_02450	hypothetical protein	472	2.07085	16.4763	7.95628	0.0153356	0	ID
MGG_04598	hypothetical protein	128	1.03545	8.23052	7.94877	0.00699768	0	ID
MGG_02849	hypothetical protein	468	2.10315	16.5055	7.848	0.00118984	1	ID
MGG_08056	purine permease	621	4.08389	31.9484	7.82304	0.00176029	3	ID
MGG_00316	tissue alpha-L-fucosidase	804	3.05792	23.5988	7.71727	0.0270118	1	ID
MGG_00133	siderophore iron transporter mirC	650	3.12431	23.8029	7.61859	0.0211491	2	ID
MGG_04182	multidrug and toxin extrusion protein 1	660	2.0534	15.4295	7.51414	0.0359534	2	ID
MGG_05467	sodium/nucleoside cotransporter 1	663	8.29393	61.911	7.46462	0.0130243	3	ID
MGG_09919	amino transferase	588	34.3245	254.175	7.40507	0.00510846	8	ID
MGG_08989	hypothetical protein	272	10.6182	78.2718	7.37145	0.00381094	0	ID
MGG_02958	hypothetical protein	1016	2.04396	14.4643	7.07663	0.00147503	0	ID
MGG_01865	hypothetical protein	528	1.01799	7.198	7.07076	0.01154	2	ID
MGG_11252	hypothetical protein	386	1.03541	7.25294	7.0049	0.0163537	3	ID
MGG_01180	3-hydroxyacyl-CoA dehydrogenase type-2	264	2.08862	14.4307	6.90919	0.031389	2	ID
MGG_01054	vacuolar morphogenesis protein AvaB	1050	1.07062	7.18463	6.71069	0.0135501	2	ID
MGG_13455	hypothetical protein	469	6.15053	41.231	6.70365	0.000993729	1	ID
MGG_06010	hypothetical protein	125	2.15953	14.369	6.65378	0.0236573	3	ID
MGG_10315	hydrophobin-like protein MPG1	113	2.06682	13.3818	6.47458	0.0181365	0	ID
MGG_06285	hypothetical protein	978	2.07085	13.4048	6.47307	0.0180699	0	ID
MGG_09830	AAA family ATPase	1047	12.4667	78.2639	6.27786	0.00206882	1	ID
MGG_01369	alpha/beta hydrolase fold-3 domain-containing protein	348	2.00851	12.43	6.18864	0.0203988	2	ID
MGG_11754	SMDR1	721	46.5199	284.359	6.11263	0.00030287	0	ID
MGG_04159	calcium-proton exchanger	612	4.0445	24.7088	6.10922	0.0248838	1	ID
MGG_10634	chromate ion transporter	503	6.28489	38.1737	6.07389	0.000518282	2	ID
MGG_04135	mitochondrial F1F0 ATP synthase subunit F	102	3.07534	18.5608	6.03538	0.0117216	0	ID
MGG_12523	adhesin protein Mad1	708	12.3561	70.0857	5.67216	0.000229577	2	ID
MGG_04244	hypothetical protein	526	25.1252	141.097	5.61577	0.000416993	2	ID
MGG_10800	sarcosine oxidase	454	11.5196	63.9743	5.55353	0.000338467	2	ID
MGG_05194	hypothetical protein	157	2.07085	11.3779	5.49431	0.0276448	0	ID
MGG_00682	cyclin-dependent kinase regulatory subunit	120	8.41923	45.3868	5.39085	0.0007615	0	ID
MGG_08047	glycerophosphoryl diester phosphodiesterase	425	32.1603	173.033	5.38034	2.23804e-05	0	ID
MGG_08293	salicylate hydroxylase	472	49.4399	259.519	5.24919	0.000275804	1	ID
MGG_16096	hypothetical protein	492	3.19604	16.5752	5.18617	0.0108639	0	ID
MGG_01442	hypothetical protein	206	1	5.13471	5.13471	0.041911	0	ID
MGG_17866	hypothetical protein	76	1.00851	5.17488	5.13119	0.0487243	2	ID
MGG_04442	splicing factor U2AF-associated protein 2	411	1.00851	5.15917	5.11562	0.0468143	0	ID
MGG_02400	pirin	381	5.15655	25.8155	5.00636	0.00566664	0	ID
MGG_07435	hypothetical protein	348	1.03545	5.17703	4.99981	0.0480571	2	ID
MGG_09889	hypothetical protein	385	4.13735	20.6034	4.97985	0.000511853	0	ID
MGG_06554	hypothetical protein	699	1.03541	5.14548	4.96952	0.0454469	0	ID
MGG_14681	hypothetical protein	394	1.03545	5.14178	4.96576	0.0457796	2	ID
MGG_04212	L-ornithine 5-monooxygenase	564	6.16019	29.7414	4.828	0.0227694	1	ID
MGG_00141	leptomycin B resistance protein pmd1	1334	45.4233	216.601	4.76849	0.000309179	1	ID
MGG_10049	hypothetical protein	218	2.15953	10.2905	4.76516	0.0471115	0	ID
MGG_04369	spastin	557	3.09824	14.4681	4.66978	0.00852919	2	ID
MGG_02832	AGC/PKA protein kinase	409	5.16396	23.6619	4.58213	0.00250944	2	ID
MGG_08083	hypothetical protein	546	2.03541	9.28903	4.56372	0.0353356	0	ID
MGG_02788	hypothetical protein	520	4.07914	18.5878	4.5568	0.0141849	3	ID
MGG_09110	hypothetical protein	457	2.03142	9.22689	4.5421	0.0288704	1	ID
MGG_14061	oxalate decarboxylase oxdD	501	25.8215	115.414	4.46969	0.00321177	0	ID
MGG_07782	dehydroquinase class II	158	10.4089	46.2985	4.44797	0.000685285	3	ID
MGG_01098	hypothetical protein	258	2.08862	9.26214	4.43458	0.0327566	0	ID
MGG_10716	hypothetical protein	180	4.23977	18.5457	4.37422	0.0199651	0	ID
MGG_17449	PAB-dependent poly	1151	9.46243	41.2423	4.35853	0.00857077	1	ID
MGG_06167	phytase	522	13.5377	57.7173	4.26346	0.000126715	2	ID
MGG_05617	ankyrin repeat domain-containing protein	243	10.3909	44.2094	4.25464	0.012721	0	ID
MGG_07216	versicolorin reductase	275	72.439	304.973	4.21008	0.000324695	0	ID
MGG_00497	hypothetical protein	878	5.19576	21.6378	4.1645	0.00272262	0	ID
MGG_07309	Delta	286	10.1593	42.2949	4.16318	0.0211568	1	ID
MGG_17476	hypothetical protein	253	27.9903	115.345	4.1209	0.000887536	0	ID
MGG_08370	1,3-beta-glucanosyltransferase gel3	534	70.0071	285.492	4.07805	0.00387263	0	ID
MGG_07126	hypothetical protein	667	3.0534	12.384	4.05581	0.0248922	0	ID
MGG_08645	hypothetical protein	1141	3.13859	12.45	3.96673	0.0254507	1	ID
MGG_02803	hypothetical protein	69	6.29808	24.7659	3.93228	0.00900972	2	ID
MGG_04556	alcohol dehydrogenase 1	340	107.634	420.262	3.90454	0.000450879	2	ID
MGG_11750	hypothetical protein	335	11.4095	44.2542	3.87872	0.00634569	0	ID
MGG_05690	hypothetical protein	618	28.9606	112.301	3.8777	0.00148708	1	ID
MGG_05059	scytalone dehydratase	173	70.5921	273.317	3.87178	0.0206104	1	ID
MGG_09922	beta-hexosaminidase subunit beta	581	16.4796	62.7371	3.80696	0.0212539	0	ID
MGG_07850	hypothetical protein	245	13.4134	50.6901	3.77907	0.00945083	3	ID
MGG_14115	GabA permease	548	3.07538	11.3995	3.7067	0.047647	3	ID
MGG_04805	citrate lyase subunit beta	345	3.08973	11.3762	3.68195	0.0484152	2	ID
MGG_06353	hypothetical protein	345	17.5685	64.6406	3.67935	0.0276571	2	ID
MGG_07493	glycogenin	866	3.15087	11.3514	3.60263	0.028429	3	ID
MGG_02941	hypothetical protein	530	20.942	75.3639	3.59871	0.00136264	1	ID
MGG_05618	M protein repeat protein	894	11.3474	40.2453	3.54666	0.0037827	2	ID
MGG_09797	hypothetical protein	250	4.18628	14.455	3.45295	0.0203631	0	ID
MGG_08289	aerobactin siderophore biosynthesis protein iucB	449	26.0499	88.7385	3.40648	0.00100835	0	ID
MGG_04703	hypothetical protein	1234	13.6579	45.4213	3.32564	0.0134516	1	ID
MGG_12983	hypothetical protein	285	12.4672	41.3152	3.31392	0.00721769	3	ID
MGG_09668	gut esterase 1	535	4.07937	13.3519	3.27303	0.0299097	0	ID
MGG_02095	hypothetical protein	332	37.5203	121.598	3.24085	0.000663591	2	ID
MGG_04229	L-asparaginase 1	448	11.4833	37.0464	3.22612	0.0462593	4	ID
MGG_00872	hypothetical protein	138	12.5166	40.0412	3.19904	0.0289243	0	ID
MGG_03689	3-oxoacyl-[acyl-carrier-protein] reductase	348	5.20514	16.5247	3.1747	0.0335265	2	ID
MGG_02537	hypothetical protein	869	10.378	32.9405	3.17406	0.0183876	1	ID
MGG_14297	adenosylmethionine decarboxylase	479	13.311	42.0998	3.16279	0.0309443	0	ID
MGG_02630	pH-response regulator protein palI/RIM9	737	5.22144	16.3872	3.13845	0.0342057	0	ID
MGG_04085	hypothetical protein	695	292.397	916.461	3.1343	5.14342e-06	2	ID
MGG_10696	hypothetical protein	360	5.30322	16.4987	3.11107	0.0420041	1	ID
MGG_16813	hypothetical protein	364	83.5279	258.271	3.09203	0.00183038	3	ID
MGG_15731	hypothetical protein	401	52.9656	162.839	3.07443	0.00230831	2	ID
MGG_02755	nitrogen regulatory protein NUT1	957	14.5687	44.2925	3.04026	0.00531584	0	ID
MGG_08011	D-amino-acid oxidase	364	19.6672	59.7728	3.03922	0.0402724	3	ID
MGG_02099	C2 domain-containing protein	704	23.8174	72.123	3.02816	0.000143718	1	ID
MGG_05677	glutathione S-transferase I	286	69.3531	209.057	3.01439	0.000807256	2	ID
MGG_08297	NADH:flavin oxidoreductase/NADH oxidase	374	160.47	480.524	2.99448	0.00693064	1	ID
MGG_02252	tetrahydroxynaphthalene reductase	284	85.2376	254.588	2.9868	9.46968e-05	2	ID
MGG_03442	hypothetical protein	246	4.17775	12.375	2.96213	0.0222374	2	ID
MGG_02903	carboxylesterase	275	11.5922	34.0739	2.93939	0.046829	2	ID
MGG_02101	hypothetical protein	285	60.1948	175.277	2.91182	2.17647e-06	1	ID
MGG_06520	hypothetical protein	176	9.51216	26.7526	2.81247	0.0293215	2	ID
MGG_02544	D-arabinitol dehydrogenase	364	38.4746	107.516	2.79448	0.011677	0	ID
MGG_00504	zinc finger protein 740	676	15.4709	43.1349	2.78814	0.0271326	3	ID
MGG_05342	ribonuclease Trv	319	34.4671	95.9196	2.78293	0.00261347	1	ID
MGG_14904	histidinol-phosphate aminotransferase	408	45.5442	126.577	2.77922	0.000250119	3	ID
MGG_03508	Cel3e	766	15.6263	43.4029	2.77755	0.0263443	1	ID
MGG_14232	nitrate reductase 1	592	130.707	360.765	2.76011	0.000286792	1	ID
MGG_00505	septation protein SUN4	417	38.3577	105.227	2.7433	0.0120955	0	ID
MGG_04616	epsin-1	588	8.28941	22.6187	2.72863	0.0206695	1	ID
MGG_04119	guanine deaminase	536	8.34203	22.6481	2.71494	0.0134269	2	ID
MGG_15250	QA-X	331	11.4174	30.9215	2.70828	0.0082425	1	ID
MGG_06187	hypothetical protein	153	79.7993	214.226	2.68456	0.000213087	1	ID
MGG_07611	hypothetical protein	598	6.27522	16.4967	2.62886	0.018033	0	ID
MGG_00517	pyridoxal kinase	358	41.6286	109.261	2.62467	0.00103077	2	ID
MGG_02689	D-arabinono-1,4-lactone oxidase	549	15.6801	41.1059	2.62153	0.0281139	5	ID
MGG_16375	aldehyde reductase	325	125.043	327.428	2.61852	0.000992979	1	ID
MGG_04999	hypothetical protein	519	6.29919	16.4908	2.61793	0.0433106	0	ID
MGG_02758	hypothetical protein	286	13.4056	35.0399	2.61382	0.0205354	3	ID
MGG_05184	nucleoside transporter	463	5.1651	13.4085	2.59599	0.00424404	0	ID
MGG_06200	hypothetical protein	479	25.9063	67.0721	2.58903	0.00262058	0	ID
MGG_01178	beta-mannosidase	859	24.0078	61.8776	2.5774	0.00399501	1	ID
MGG_04164	hypothetical protein	104	5.2349	13.355	2.55115	0.0309296	0	ID
MGG_04938	C-3 sterol dehydrogenase/C-4 decarboxylase	381	16.5906	42.2384	2.54593	0.00338621	3	ID
MGG_05648	hypothetical protein	218	23.8938	60.8056	2.54483	0.000213534	3	ID
MGG_02120	sterigmatocystin 8-O-methyltransferase	469	17.3998	44.2754	2.54459	0.0487427	3	ID
MGG_02916	hypothetical protein	2492	79.0698	199.77	2.5265	0.000644834	0	ID
MGG_05522	hypothetical protein	247	7.35152	18.5691	2.52588	0.0335699	0	ID
MGG_06573	hypothetical protein	115	18.7518	47.3145	2.5232	0.00265006	1	ID
MGG_10507	amidohydrolase	988	122.441	307.639	2.51255	0.00464014	5	ID
MGG_17595	hypothetical protein	510	22.9369	57.6084	2.5116	0.00244777	2	ID
MGG_06704	glycerophosphodiesterase GDE1	1190	23.8707	59.8726	2.50821	0.0125948	3	ID
MGG_00333	hypothetical protein	344	10.3552	25.8271	2.49413	0.014529	0	ID
MGG_13253	hypothetical protein	663	18.68	46.4298	2.48554	0.00864516	1	ID
MGG_00819	niemann-Pick C1 protein	1276	21.6569	53.5862	2.47433	0.00909788	2	ID
MGG_10973	hypothetical protein	204	16.663	41.1973	2.47238	0.00126387	4	ID
MGG_01044	mitochondrial Rho GTPase 1	635	10.444	25.6825	2.45906	0.0369601	1	ID
MGG_01970	acetylornithine deacetylase	437	12.6047	30.9685	2.4569	0.0275838	0	ID
MGG_07958	naringenin,2-oxoglutarate 3-dioxygenase	369	7.16506	17.5589	2.45063	0.0422163	3	ID
MGG_03591	hypothetical protein	516	6.32011	15.4854	2.45019	0.0400428	0	ID
MGG_05281	superoxide dismutase copper chaperone Lys7	267	16.5941	40.265	2.42647	0.00957678	1	ID
MGG_02378	glutamate decarboxylase	518	637.835	1544.63	2.42167	2.70962e-05	0	ID
MGG_05128	dicarboxylic amino acid permease	550	11.5302	27.895	2.41931	0.00680429	2	ID
MGG_12580	hypothetical protein	846	23.9456	57.7325	2.41098	0.00186197	0	ID
MGG_02781	EFR3	1197	11.265	26.8961	2.38757	0.0298932	0	ID
MGG_10164	hypothetical protein	823	10.36	24.6754	2.3818	0.00512597	1	ID
MGG_10157	hypothetical protein	727	12.6113	29.849	2.36684	0.0303641	0	ID
MGG_02244	glutathione S-transferase Gst3	352	78.0114	183.791	2.35595	0.00931802	1	ID
MGG_11021	hypothetical protein	687	216.089	506.52	2.34404	0.000282045	2	ID
MGG_16195	hypothetical protein	486	9.26262	21.7014	2.3429	0.011251	1	ID
MGG_11322	dephospho-CoA kinase	278	16.7956	39.1951	2.33365	0.0338328	3	ID
MGG_09530	dipeptidase 1	462	88.0585	205.129	2.32946	0.00468525	4	ID
MGG_08260	hypothetical protein	309	54.9106	127.849	2.32831	0.00845262	2	ID
MGG_09932	hypothetical protein	733	9.30744	21.629	2.32384	0.00671932	1	ID
MGG_03492	acetamidase	559	194.283	445.733	2.29425	0.00317533	1	ID
MGG_04562	tRNA	476	39.6212	90.6176	2.2871	0.0127344	0	ID
MGG_06138	hypothetical protein	870	10.4347	23.7559	2.27663	0.0173966	2	ID
MGG_00451	hypothetical protein	320	15.5363	35.1511	2.26251	0.0145229	0	ID
MGG_09891	double-strand-break repair protein rad21	626	32.1105	72.2348	2.24957	0.0424082	1	ID
MGG_16373	hypothetical protein	689	142.313	318.877	2.24067	0.022923	2	ID
MGG_01264	glycosyl hydrolase	695	63.5781	142.405	2.23985	0.000649848	3	ID
MGG_04457	hypothetical protein	128	19.8127	44.3297	2.23744	0.0180425	2	ID
MGG_11185	hypothetical protein	698	21.7375	48.6028	2.2359	0.0326189	0	ID
MGG_01386	FAD dependent oxidoreductase superfamily protein	473	8.31501	18.5343	2.22902	0.0116491	2	ID
MGG_08258	hypothetical protein	630	22.6539	50.4311	2.22616	0.0394478	4	ID
MGG_08595	hypothetical protein	124	20.9419	46.4436	2.21774	0.010933	2	ID
MGG_00119	hypothetical protein	157	40.424	89.5034	2.21412	0.010498	1	ID
MGG_07261	2-nitropropane dioxygenase	400	47.1581	103.836	2.20187	0.0178583	0	ID
MGG_01512	hypothetical protein	645	15.4708	34.0103	2.19835	0.0114866	3	ID
MGG_03377	hypothetical protein	309	9.41349	20.645	2.19313	0.0129003	0	ID
MGG_08312	hypothetical protein	793	33.2921	73.0098	2.19301	0.00482828	0	ID
MGG_10327	hypothetical protein	730	466.625	1023.2	2.19276	0.0103515	4	ID
MGG_02098	3-ketosteroid-delta-1-dehydrogenase	573	72.9702	159.725	2.18891	0.000958691	0	ID
MGG_12371	vacuolar transporter chaperone 2	816	78.1401	170.981	2.18813	0.000189396	3	ID
MGG_00289	amino-acid permease inda1	578	112.187	244.19	2.17664	0.00324971	1	ID
MGG_06121	hypothetical protein	1239	69.2046	149.449	2.15952	0.0322356	0	ID
MGG_05344	SnodProt1	138	56.0262	120.694	2.15424	0.000129378	0	ID
MGG_06643	hypothetical protein	780	271.104	583.275	2.15148	1.20049e-05	1	ID
MGG_15429	hypothetical protein	615	44.6025	95.809	2.14807	0.0222916	2	ID
MGG_00588	CIA30 family protein	253	57.1679	122.263	2.13866	0.0191332	2	ID
MGG_00460	rhamnolipids biosynthesis 3-oxoacyl-[acyl-carrier-protein] reductase	309	53.1165	113.538	2.13752	0.00122469	3	ID
MGG_01324	urease	836	27.1074	57.8881	2.13551	0.0131555	4	ID
MGG_11636	serine/threonine protein kinase	1436	56.123	118.757	2.11602	0.00378124	1	ID
MGG_04913	hypothetical protein	105	30.2231	63.8646	2.11311	0.000967845	1	ID
MGG_08613	polymerase 2 ADP-ribosyltransferase 2	734	67.4108	142.371	2.112	0.00886209	0	ID
MGG_04323	hypothetical protein	244	46.1589	97.086	2.1033	0.0381339	1	ID
MGG_15138	hypothetical protein	494	10.378	21.6545	2.08657	0.0138659	0	ID
MGG_08699	hypothetical protein	219	8.39636	17.504	2.08471	0.0383023	2	ID
MGG_08201	hypothetical protein	137	36.293	75.2075	2.07223	0.000582569	4	ID
MGG_03376	calcofluor white hypersensitive protein	968	25.0296	51.6714	2.06441	0.0345938	1	ID
MGG_11462	hypothetical protein	222	14.5557	29.9495	2.05758	0.00593782	2	ID
MGG_00922	vacuolar protease A	396	221.113	451.638	2.04257	7.93394e-05	1	ID
MGG_11400	endo-1,4-beta-xylanase D	488	14.6271	29.8749	2.04244	0.0431396	1	ID
MGG_14352	acetyltransferase	188	58.0395	118.356	2.03924	0.00180781	2	ID
MGG_10412	allantoinase	551	45.4526	92.6395	2.03815	0.0123782	3	ID
MGG_03329	small heat shock protein	211	41.7561	84.5542	2.02495	0.0360535	2	ID
MGG_03823	NADH oxidase	419	27.9769	56.489	2.01913	0.0316249	2	ID
MGG_06691	4-hydroxyphenylpyruvate dioxygenase	420	66.4129	134.082	2.01892	0.000272035	1	ID
MGG_01454	hypothetical protein	250	249.968	504.296	2.01744	0.00371371	2	ID
MGG_14872	calpain-9	798	52.7097	106.137	2.01361	0.00980355	0	ID
MGG_02496	methionine-R-sulfoxide reductase B2	212	41.6167	83.3468	2.00272	0.0077112	2	ID
MGG_09842	hypothetical protein	171	0	521.77	N/A	0.000802968	0	ID
MGG_13009	hypothetical protein	226	0	250.426	N/A	1.73913e-05	0	ID
MGG_08589	hypothetical protein	369	0	242.247	N/A	5.13182e-05	2	ID
MGG_00052	hypothetical protein	225	0	231.664	N/A	0.00337202	1	ID
MGG_16812	hypothetical protein	521	0	215.58	N/A	0.000108807	1	ID
MGG_15534	hypothetical protein	441	0	159.71	N/A	0.00238585	3	ID
MGG_11535	neutral ceramidase	771	0	156.663	N/A	0.000171494	2	ID
MGG_10027	calcium-transporting ATPase 1	1101	0	149.749	N/A	0.00808571	1	ID
MGG_07606	hypothetical protein	529	0	136.06	N/A	0.000308866	2	ID
MGG_06631	hypothetical protein	429	0	117.474	N/A	0.000128689	0	ID
MGG_02124	potassium uptake protein	899	0	116.571	N/A	0.00106781	1	ID
MGG_12421	aminomethyltransferase	832	0	115.492	N/A	0.00383213	0	ID
MGG_04346	sterol 24-C-methyltransferase	391	0	112.465	N/A	0.00310901	0	ID
MGG_16361	H/K ATPase alpha subunit	1108	0	111.343	N/A	0.00533189	2	ID
MGG_03299	phosphate:H+ symporter	585	0	100.126	N/A	0.00322084	2	ID
MGG_12423	choline monooxygenase	436	0	82.788	N/A	0.0204573	3	ID
MGG_09839	hypothetical protein	305	0	82.2786	N/A	0.0057598	1	ID
MGG_17528	hypothetical protein	222	0	74.281	N/A	0.00283857	6	ID
MGG_09527	hypothetical protein	393	0	64.913	N/A	0.0205398	1	ID
MGG_07571	LysM domain-containing protein	143	0	64.8633	N/A	0.00114758	3	ID
MGG_03347	hypothetical protein	275	0	61.8609	N/A	0.0106346	0	ID
MGG_08577	hypothetical protein	432	0	61.6966	N/A	0.00823534	2	ID
MGG_14307	L-ascorbate oxidase	604	0	55.7719	N/A	0.00991744	1	ID
MGG_05951	hypothetical protein	721	0	55.5506	N/A	0.0253363	2	ID
MGG_08045	hypothetical protein	536	0	51.3722	N/A	0.0220468	2	ID
MGG_00081	hypothetical protein	190	0	51.337	N/A	0.00943654	1	ID
MGG_13429	glycoside hydrolase	772	0	46.4197	N/A	0.00260262	3	ID
MGG_09840	acetylxylan esterase 2	300	0	45.5169	N/A	0.0090869	2	ID
MGG_03392	hypothetical protein	509	0	43.537	N/A	0.0444183	0	ID
MGG_06033	hypothetical protein	805	0	43.1759	N/A	0.00465824	0	ID
MGG_06950	L-serine dehydratase	345	0	42.4286	N/A	0.0203719	4	ID
MGG_11224	hypothetical protein	302	0	42.2328	N/A	0.000111239	1	ID
MGG_03791	hypothetical protein	130	0	41.082	N/A	0.0201167	0	ID
MGG_07051	neutral ceramidase	838	0	40.0091	N/A	0.0209913	3	ID
MGG_13654	hypothetical protein	124	0	38.1263	N/A	0.000365885	1	ID
MGG_10750	oligopeptide transporter 2	871	0	38.1089	N/A	0.000378061	2	ID
MGG_06234	hypothetical protein	142	0	34.0018	N/A	0.00759266	2	ID
MGG_07704	carboxypeptidase A	444	0	32.9657	N/A	0.000301834	1	ID
MGG_17222	hypothetical protein	263	0	31.9924	N/A	0.0134102	2	ID
MGG_02987	para-nitrobenzyl esterase	536	0	30.8929	N/A	0.00777778	0	ID
MGG_14917	hypothetical protein	344	0	30.7975	N/A	0.0191869	3	ID
MGG_04358	hypothetical protein	410	0	29.8736	N/A	0.00429036	1	ID
MGG_06359	hypothetical protein	248	0	28.8998	N/A	0.00665099	0	ID
MGG_15022	hypothetical protein	143	0	28.7921	N/A	0.0185153	1	ID
MGG_17928	hypothetical protein	421	0	26.872	N/A	0.00847696	0	ID
MGG_07016	hypothetical protein	349	0	25.8964	N/A	0.0234926	0	ID
MGG_11327	amino-acid permease inda1	541	0	24.8011	N/A	0.00696012	1	ID
MGG_03858	hypothetical protein	552	0	22.7853	N/A	0.017299	2	ID
MGG_13809	cellobiose dehydrogenase	816	0	22.6275	N/A	0.0124286	2	ID
MGG_02874	WD repeat-containing protein mip1	1545	0	21.7153	N/A	0.0092352	2	ID
MGG_05788	Poly	322	0	21.6573	N/A	0.0432283	1	ID
MGG_08046	bilirubin oxidase	621	0	20.6217	N/A	0.00929672	1	ID
MGG_12247	hypothetical protein	221	0	20.5706	N/A	0.00794635	0	ID
MGG_12214	fatty acid synthase S-acetyltransferase	2626	0	19.6254	N/A	0.0119216	1	ID
MGG_06872	hypothetical protein	669	0	18.6493	N/A	0.0317858	3	ID
MGG_07146	glycosyl hydrolase	915	0	18.5735	N/A	0.0285022	1	ID
MGG_00832	cytochrome P450	535	0	17.5589	N/A	0.00404015	1	ID
MGG_09119	potassium transporter	678	0	17.5164	N/A	0.0127223	3	ID
MGG_03914	hypothetical protein	295	0	17.4951	N/A	0.0405153	2	ID
MGG_00528	sterol esterase 2	809	0	16.6203	N/A	0.0174268	0	ID
MGG_03367	hypothetical protein	272	0	16.44	N/A	0.0124327	1	ID
MGG_09063	urea active transporter	688	0	15.4536	N/A	0.000231353	2	ID
MGG_04973	carbonate dehydratase	273	0	15.3995	N/A	0.0331708	0	ID
MGG_06610	lipase	401	0	14.4125	N/A	0.00335653	1	ID
MGG_10456	hypothetical protein	150	0	14.4094	N/A	0.00334696	0	ID
MGG_14791	hypothetical protein	397	0	13.4606	N/A	0.0451479	3	ID
MGG_12979	hypothetical protein	546	0	13.4298	N/A	0.00852972	3	ID
MGG_09189	cellobiose dehydrogenase	569	0	13.381	N/A	0.0356261	1	ID
MGG_04956	hypothetical protein	701	0	12.3753	N/A	0.0183825	1	ID
MGG_03593	hypothetical protein	345	0	12.3207	N/A	0.0169312	2	ID
MGG_16734	autophagy-like protein 2	2095	0	11.3457	N/A	0.0093394	2	ID
MGG_18118	hypothetical protein	127	0	11.3137	N/A	0.0304254	2	ID
MGG_06723	hypothetical protein	248	0	10.34	N/A	0.0131155	1	ID
MGG_01085	ThiJ/PfpI family protein	250	0	10.3374	N/A	0.0131403	0	ID
MGG_01452	sexual differentiation process protein isp4	1057	0	10.3149	N/A	0.00751139	0	ID
MGG_15702	hypothetical protein	464	0	10.2483	N/A	0.033952	0	ID
MGG_08912	hypothetical protein	446	0	9.31316	N/A	0.0396111	3	ID
MGG_07246	hypothetical protein	200	0	9.28041	N/A	0.000228893	1	ID
MGG_06155	hypothetical protein	596	0	9.28041	N/A	0.000228893	0	ID
MGG_08279	inner membrane protein yicO	616	0	9.28041	N/A	0.000228893	0	ID
MGG_11466	hypothetical protein	879	0	9.25711	N/A	0.0327317	1	ID
MGG_07791	surface protein 1	135	0	9.24849	N/A	0.0305806	0	ID
MGG_06661	MFS transporter	515	0	9.24684	N/A	0.00025565	4	ID
MGG_07419	hypothetical protein	407	0	9.23625	N/A	0.0308734	0	ID
MGG_00625	glucosamine-6-phosphate isomerase	373	0	8.29116	N/A	0.0175949	3	ID
MGG_02085	FAD-linked sulfhydryl oxidase ALR	218	0	8.2709	N/A	0.0158985	2	ID
MGG_00622	transcriptional regulator PacG/VIB-1	596	0	8.26245	N/A	0.017334	5	ID
MGG_03703	hypothetical protein	952	0	8.21514	N/A	0.0123354	2	ID
MGG_14129	hypothetical protein	315	0	7.2239	N/A	0.0184234	0	ID
MGG_00176	hypothetical protein	263	0	7.21627	N/A	0.0186192	3	ID
MGG_06324	dTDP-D-glucose 4,6-dehydratase	425	0	7.18463	N/A	0.01713	4	ID
MGG_01754	hypothetical protein	544	0	7.18463	N/A	0.01713	0	ID
MGG_17707	hypothetical protein	1009	0	7.18179	N/A	0.0165886	0	ID
MGG_08025	hypothetical protein	1665	0	5.18824	N/A	0.0413218	1	ID
MGG_04051	hypothetical protein	415	0	5.18388	N/A	0.0380603	2	ID
MGG_10595	hypothetical protein	646	0	5.18388	N/A	0.0380603	1	ID
MGG_02520	hypothetical protein	407	0	5.18215	N/A	0.0380163	0	ID
MGG_03842	hypothetical protein	730	0	5.18074	N/A	0.038012	1	ID
MGG_06373	hypothetical protein	425	0	5.17703	N/A	0.037917	0	ID
MGG_05309	hypothetical protein	616	0	5.17488	N/A	0.0410934	0	ID
MGG_02898	aspergillopepsin-F	408	0	5.16681	N/A	0.039079	0	ID
MGG_10604	hypothetical protein	66	0	5.15603	N/A	0.0389124	1	ID
MGG_09811	XAP5 domain-containing protein	351	0	5.15031	N/A	0.0401613	1	ID
MGG_12474	5'-nucleotidase	557	0	5.13212	N/A	0.0340081	2	ID
MGG_10736	hypothetical protein	343	0	5.12528	N/A	0.0342409	1	ID
MGG_04870	hypothetical protein	577	0	5.11677	N/A	0.0338775	0	ID
MGG_09188	malate dehydrogenase	264	0	3.11288	N/A	0.000163414	2	ID
MGG_02247	SAM-dependent methyltransferase	325	0	3.10039	N/A	0.000237232	2	ID
MGG_03572	hypothetical protein	128	0	3.09779	N/A	0.00017459	0	ID
MGG_02999	acyl-CoA thioesterase II	360	0	3.09073	N/A	0.000282716	2	ID
MGG_06347	hypothetical protein	108	0	3.08875	N/A	0.000262926	3	ID
MGG_04031	hypothetical protein	741	0	3.08875	N/A	0.000262926	2	ID
MGG_08732	interferon-induced GTP-binding protein Mx	872	0	3.08702	N/A	0.000246346	0	ID
MGG_01315	hypothetical protein	280	0	3.0768	N/A	0.000273981	3	ID
MGG_00459	hypothetical protein	329	0	3.0768	N/A	0.000273981	1	ID
MGG_00634	nitrite reductase	1154	880.481	1.06127	0.00120533	0.00516372	0	RP
MGG_13793	nitrate transporter	534	66.9882	3.10353	0.0463294	0.0355281	3	RP
MGG_16520	hypothetical protein	519	19.7589	1.00951	0.0510916	0.000202702	1	RP
MGG_00099	hypothetical protein	536	1085.65	56.6618	0.0521918	0.0324871	1	RP
MGG_04884	mitochondrial export translocase Oxa1	522	19.8492	1.03624	0.0522056	0.00072165	0	RP
MGG_06062	nitrate reductase	912	273.624	14.5016	0.0529981	0.00747358	1	RP
MGG_04486	autophagy-like protein 11	1396	18.7762	1.01538	0.0540779	0.00500781	1	RP
MGG_05713	ethanolamine kinase	450	16.5643	1.00951	0.060945	0.0153653	1	RP
MGG_04682	hypothetical protein	408	16.5249	1.01538	0.0614453	0.0484699	0	RP
MGG_03594	hypothetical protein	201	14.6133	1.01538	0.0694829	0.0305548	3	RP
MGG_10321	siroheme synthase	591	39.4014	3.02458	0.0767634	0.0216748	4	RP
MGG_08446	sugar transporter	532	73.8948	6.08394	0.0823325	0.0361434	0	RP
MGG_08862	dolichol-phosphate mannosyltransferase	303	23.9876	2.05911	0.0858409	0.00291946	0	RP
MGG_13783	aspartyl-tRNA synthetase	966	11.4365	1.00951	0.0882713	0.0207709	1	RP
MGG_05326	sterol O-acyltransferase 2	555	11.3702	1.0046	0.0883538	0.0448111	2	RP
MGG_17180	hypothetical protein	272	22.7943	2.03825	0.0894193	0.0336749	1	RP
MGG_01608	methylthioribulose-1-phosphate dehydratase	256	22.8807	2.06415	0.0902135	0.000159975	1	RP
MGG_10671	pentalenene synthase	480	20.7276	2.01726	0.0973222	0.00201518	2	RP
MGG_04042	leucyl-tRNA synthetase	974	19.7731	2.04575	0.103461	0.023255	0	RP
MGG_08917	hypothetical protein	649	19.7031	2.04575	0.103829	0.00713368	1	RP
MGG_09000	CMGC/CDK protein kinase	720	19.8098	2.05911	0.103944	0.012288	1	RP
MGG_08117	DRAP deaminase	488	18.6385	2.04398	0.109664	0.00124966	1	RP
MGG_01562	hypothetical protein	324	36.3255	4.07826	0.11227	0.0376338	2	RP
MGG_10686	hypothetical protein	1120	9.32049	1.05954	0.113679	0.0205237	1	RP
MGG_07119	atypical/RIO/RIO2 protein kinase	423	17.7338	2.06729	0.116573	0.0258031	2	RP
MGG_04765	hypothetical protein	496	103.07	12.3477	0.119799	0.00952105	1	RP
MGG_11286	oxidoreductase	374	8.3381	1.00774	0.12086	0.00766344	1	RP
MGG_17450	mitochondrial 2-oxoglutarate/malate carrier protein	337	126.081	15.4162	0.122272	0.0117983	1	RP
MGG_06309	cell cycle control protein cwf14	149	16.6091	2.04084	0.122875	0.0200244	2	RP
MGG_04225	MFS quinate transporter	537	25.816	3.18605	0.123414	0.0291509	1	RP
MGG_15861	hypothetical protein	479	8.32751	1.03624	0.124436	0.00805066	1	RP
MGG_00929	sulfite reductase flavoprotein component	1078	309.181	39.2807	0.127048	0.00933371	1	RP
MGG_00161	lysyl-tRNA synthetase	639	22.8983	3.02949	0.132302	0.00290226	3	RP
MGG_06744	hypothetical protein	203	15.6259	2.07078	0.132523	0.00767057	2	RP
MGG_03360	carboxylic acid transporter	514	179.161	24.808	0.138468	0.00386288	1	RP
MGG_05280	NADPH oxidase regulator NoxR	526	14.6016	2.12452	0.145499	0.0131538	1	RP
MGG_05164	hypothetical protein	543	70.5041	10.2711	0.145681	0.0471144	1	RP
MGG_05275	glutamyl-tRNA synthetase	595	7.25314	1.06325	0.146592	0.0138459	1	RP
MGG_12773	aminopeptidase Y	494	68.7871	10.2632	0.149202	0.0334987	0	RP
MGG_10525	hypothetical protein	864	27.2191	4.084	0.150042	0.0255835	1	RP
MGG_05276	prephenate dehydrogenase	453	20.7163	3.13226	0.151198	0.0061781	2	RP
MGG_06133	C-4 methylsterol oxidase	310	66.5127	10.1747	0.152974	0.00858179	2	RP
MGG_08928	hypothetical protein	291	19.6129	3.09193	0.157648	0.0235962	1	RP
MGG_13875	hypothetical protein	347	77.0373	12.4173	0.161186	0.00328848	0	RP
MGG_03191	katanin p60 ATPase-containing subunit	1041	12.396	2.01998	0.162954	0.048708	1	RP
MGG_06599	AGC/AKT protein kinase	648	100.548	16.4944	0.164045	0.00456156	1	RP
MGG_14098	hypothetical protein	756	12.4629	2.06415	0.165623	0.0076296	2	RP
MGG_07005	hypothetical protein	284	37.485	6.24342	0.166558	0.000612117	1	RP
MGG_00957	ABC1 family protein	659	18.6313	3.13791	0.168421	0.0140981	3	RP
MGG_07516	hypothetical protein	394	6.23972	1.05954	0.169806	0.0378978	0	RP
MGG_14002	hypothetical protein	450	12.472	2.12081	0.170045	0.0203165	1	RP
MGG_08836	BET3 family protein	226	11.4315	2.01235	0.176035	0.0243531	2	RP
MGG_11726	hypothetical protein	855	11.3597	2.02748	0.17848	0.0214593	1	RP
MGG_07529	60S ribosomal subunit assembly/export protein LOC1	200	22.8089	4.11361	0.180351	0.00188341	2	RP
MGG_15865	hypothetical protein	332	16.6987	3.08323	0.184639	0.0111647	1	RP
MGG_06256	hypothetical protein	524	28.013	5.18453	0.185076	0.0137627	0	RP
MGG_14550	hypothetical protein	300	61.4146	11.395	0.185543	0.000465681	3	RP
MGG_08035	E3 ubiquitin-protein ligase CHIP	285	16.5107	3.12856	0.189486	0.0444878	0	RP
MGG_00288	hypothetical protein	961	32.2942	6.24778	0.193465	0.000520293	2	RP
MGG_07151	phosphatidylinositol 4-kinase type II subunit alpha	842	5.13856	1.00774	0.196114	0.0410928	2	RP
MGG_08192	hypothetical protein	1039	5.23231	1.03624	0.198046	0.0490889	1	RP
MGG_03704	RNA polymerase II subunit A domain phosphatase SSU72	260	14.5826	3.02186	0.207223	0.0367859	1	RP
MGG_02127	alcohol oxidase	652	88.3342	18.4687	0.209077	0.00918615	2	RP
MGG_06151	cytosolic Fe-S cluster assembly factor NBP35	344	14.5872	3.13226	0.214727	0.00931361	1	RP
MGG_06468	hypothetical protein	253	28.948	6.24976	0.215897	0.0364193	0	RP
MGG_08379	cytochrome P450	514	9.32463	2.04398	0.219203	0.030438	3	RP
MGG_01021	tRNA	287	9.29807	2.04398	0.219829	0.0321374	1	RP
MGG_16792	hypothetical protein	123	106.405	23.6468	0.222233	0.0127227	0	RP
MGG_06505	mRNA cap guanine-N7 methyltransferase	487	26.902	6.23932	0.231928	0.0101199	1	RP
MGG_02072	amino-acid permease inda1	578	455.65	106.236	0.233152	0.00188782	1	RP
MGG_05008	aldehyde dehydrogenase	551	39.2237	9.15599	0.23343	0.0383718	2	RP
MGG_15100	polyketide synthase	3002	174.143	41.0616	0.235792	0.0173378	1	RP
MGG_11467	hypothetical protein	362	21.6568	5.11098	0.235998	0.0433564	0	RP
MGG_17942	hypothetical protein	1143	103.32	24.6656	0.23873	0.00739266	1	RP
MGG_08323	mitochondrial large ribosomal subunit	345	26.1034	6.2691	0.240164	0.0123309	2	RP
MGG_11026	hypothetical protein	516	29.022	7.1596	0.246696	0.00186333	0	RP
MGG_10560	N-acetyltransferase	321	8.3206	2.06587	0.248284	0.0137953	1	RP
MGG_06203	high-affinity glucose transporter RGT2	536	293.635	73.0881	0.248908	0.041152	0	RP
MGG_01922	polysaccharide deacetylase	315	16.501	4.12063	0.249719	0.023654	4	RP
MGG_09748	cytochrome c1 heme lyase	302	8.28941	2.07276	0.25005	0.0109803	1	RP
MGG_00764	hypothetical protein	329	28.0349	7.21256	0.25727	0.0186186	2	RP
MGG_01781	KH domain-containing protein	980	23.822	6.25269	0.262475	0.0127698	0	RP
MGG_11374	alpha-galactosidase	513	82.4624	21.8209	0.264616	0.0211386	2	RP
MGG_05007	hypothetical protein	665	11.3821	3.07366	0.270044	0.0472729	0	RP
MGG_09383	NIMA-interacting protein TinC	902	298.038	81.4236	0.273199	2.8797e-05	1	RP
MGG_06047	cytochrome P450 61	547	62.1915	17.3644	0.279208	0.00428162	0	RP
MGG_03060	myosin type II heavy chain	2410	7.22625	2.02489	0.280213	0.0189674	2	RP
MGG_00720	transmembrane protein 16K	735	21.9419	6.17947	0.28163	0.0474577	1	RP
MGG_12647	Ser/Thr protein phosphatase family protein	542	36.4301	10.3031	0.282817	0.00341298	3	RP
MGG_07154	hypothetical protein	206	29.2534	8.28718	0.283289	0.0494343	1	RP
MGG_10253	hypothetical protein	272	14.5069	4.10986	0.283304	0.0148796	1	RP
MGG_06446	5-aminolevulinate synthase	616	54.293	15.4593	0.284739	0.0298311	0	RP
MGG_02032	hypothetical protein	985	14.5958	4.15691	0.284802	0.0492236	0	RP
MGG_05948	zinc knuckle domain-containing protein	200	206.715	59.6498	0.28856	0.0154524	1	RP
MGG_08267	hypothetical protein	541	24.866	7.18179	0.288819	0.000692272	0	RP
MGG_03522	rhomboid protein 2	263	17.7116	5.16642	0.291698	0.026375	1	RP
MGG_01294	hypothetical protein	1070	88.3148	25.7645	0.291734	0.0174175	1	RP
MGG_04860	porphobilinogen deaminase	341	56.1357	16.4526	0.293087	0.00866194	1	RP
MGG_08089	hypothetical protein	525	20.8204	6.1846	0.297046	0.00795258	2	RP
MGG_03219	conidiophore development protein hymA	372	31.1722	9.34902	0.299916	0.00425898	0	RP
MGG_00913	hypothetical protein	579	23.876	7.18722	0.301022	0.0411479	1	RP
MGG_05929	hexose transporter	534	30.0665	9.2159	0.306517	0.00306381	2	RP
MGG_07971	calcium-transporting ATPase 1	1287	112.914	35.0552	0.31046	0.0203151	2	RP
MGG_04981	hypothetical protein	296	19.6359	6.10509	0.310914	0.0255327	0	RP
MGG_06660	3-oxoacyl-[acyl-carrier-protein] reductase	259	72.805	22.7521	0.312507	0.000444819	0	RP
MGG_18135	hypothetical protein	494	19.702	6.20163	0.314771	0.0356115	0	RP
MGG_10825	54S ribosomal protein L49	237	25.9999	8.18923	0.314972	0.00352507	0	RP
MGG_11575	hypothetical protein	248	117.51	37.0357	0.315171	0.0211644	0	RP
MGG_07059	pre-mRNA-splicing factor ATP-dependent RNA helicase prp22	1405	71.2946	22.4733	0.315217	0.027355	1	RP
MGG_13508	ubiquitin-protein ligase Sel1/Ubx2	842	35.1699	11.3754	0.32344	0.0251626	1	RP
MGG_09254	20S-pre-rRNA D-site endonuclease NOB1	468	25.0585	8.24001	0.328831	0.0246587	0	RP
MGG_06218	RNA-binding post-transcriptional regulator cip2	640	24.9876	8.24982	0.330157	0.0012085	0	RP
MGG_06696	ethylene receptor	2581	25.0099	8.29007	0.331471	0.0268771	0	RP
MGG_03900	aldehyde dehydrogenase	497	241.245	80.1187	0.332106	0.00431407	0	RP
MGG_01222	hypothetical protein	75	25.0631	8.32641	0.332218	0.0207199	0	RP
MGG_04041	hypothetical protein	151	36.2336	12.3914	0.341986	0.0131592	1	RP
MGG_15027	sulfate adenylyltransferase	574	1105.41	378.838	0.342714	0.00144242	1	RP
MGG_10533	agmatinase 1	424	343.105	118.038	0.344028	0.00120281	1	RP
MGG_10482	hypothetical protein	453	47.8361	16.4822	0.344556	0.0107702	4	RP
MGG_05031	hypothetical protein	367	26.9863	9.32079	0.34539	0.00235514	2	RP
MGG_05647	50S ribosomal protein L2	389	76.7405	26.7839	0.349019	0.0148657	0	RP
MGG_01629	hypothetical protein	309	69.6195	24.5601	0.352776	0.0125646	1	RP
MGG_01728	methylenetetrahydrofolate reductase 1	632	262.876	92.7987	0.353014	0.00878876	0	RP
MGG_11574	agmatinase	399	34.4359	12.2331	0.355242	0.0321866	2	RP
MGG_05601	hypothetical protein	370	22.7785	8.23668	0.361598	0.0316407	3	RP
MGG_06935	40S ribosomal protein S9	308	31.2854	11.3799	0.363744	0.0312415	0	RP
MGG_02961	anucleate primary sterigmata protein A	1935	19.6754	7.1789	0.364866	0.0254818	1	RP
MGG_03287	alpha-amylase	519	260.23	96.0962	0.369274	0.000687876	2	RP
MGG_15079	hypothetical protein	1186	19.704	7.29474	0.370216	0.0279349	0	RP
MGG_06288	hypothetical protein	510	24.8712	9.23072	0.371142	0.0260365	0	RP
MGG_13404	3-oxoacyl-[acyl-carrier-protein] reductase	418	55.096	20.5857	0.373633	2.20509e-05	1	RP
MGG_07110	phosphatidylethanolamine N-methyltransferase	968	88.422	33.0835	0.374154	0.00307606	3	RP
MGG_14329	BUB protein kinase	1253	43.5438	16.4232	0.377165	0.00491214	2	RP
MGG_04485	hypothetical protein	310	72.8893	27.6436	0.379254	0.0051369	0	RP
MGG_02763	inner membrane magnesium transporter MRS2	558	13.5327	5.16094	0.381368	0.00821851	1	RP
MGG_02440	mitochondrial presequence protease	1020	145.088	55.4814	0.382398	0.0071551	2	RP
MGG_06458	hypothetical protein	563	40.6447	15.5517	0.382626	0.00742124	2	RP
MGG_04144	sulfite reductase	1534	711.923	274.875	0.386103	0.000116034	1	RP
MGG_07099	hypothetical protein	718	282.669	109.213	0.386363	5.29056e-06	5	RP
MGG_13185	inositol-3-phosphate synthase	553	171.791	66.8243	0.388986	0.000922164	2	RP
MGG_06460	hypothetical protein	255	58.1996	22.6602	0.389353	0.000295945	0	RP
MGG_00865	1,3-beta-glucan synthase component FKS1	1917	129.396	50.4587	0.389957	0.0260503	1	RP
MGG_06322	brix domain-containing protein	453	52.7594	20.5958	0.390372	0.0388045	2	RP
MGG_01176	D-xylulose reductase A	362	39.3737	15.4782	0.39311	0.00876075	0	RP
MGG_09480	hypothetical protein	247	46.7467	18.4179	0.393993	0.0145152	0	RP
MGG_04155	hypothetical protein	367	15.5423	6.13673	0.394841	0.0144678	1	RP
MGG_13778	zinc finger protein GIS2	231	116.964	46.2179	0.395147	0.0229023	0	RP
MGG_05946	high-affinity glucose transporter	579	10.3608	4.09649	0.395383	0.00892653	1	RP
MGG_02511	50S ribosomal protein L3	389	134.313	53.4648	0.39806	0.00123544	0	RP
MGG_02026	hypothetical protein	350	36.338	14.4699	0.398202	0.0182682	2	RP
MGG_15599	hypothetical protein	489	10.3954	4.15906	0.400085	0.0141828	2	RP
MGG_01165	isoleucyl-tRNA synthetase	975	38.5283	15.4363	0.400649	0.00494745	1	RP
MGG_14349	translation factor pelota	414	33.1839	13.4245	0.40455	0.0216118	2	RP
MGG_03937	serine/threonine protein kinase	953	17.6587	7.15816	0.405361	0.0486104	2	RP
MGG_08163	30S ribosomal protein S14p/S29e	57	126.34	51.4399	0.407156	0.0162338	1	RP
MGG_10312	hypothetical protein	581	30.1234	12.3107	0.408674	0.0486541	2	RP
MGG_02122	hypothetical protein	576	44.8588	18.4664	0.411656	0.0391724	0	RP
MGG_00654	EF hand domain-containing protein	973	17.6312	7.26255	0.411915	0.0027604	1	RP
MGG_09427	hypothetical protein	412	12.5378	5.17315	0.412603	0.0480327	3	RP
MGG_05057	mitochondrial distribution and morphology protein 10	444	12.404	5.14548	0.414826	0.0234787	0	RP
MGG_07454	trimethyllysine dioxygenase	467	19.7916	8.23194	0.415932	0.0422253	0	RP
MGG_06398	hypothetical protein	658	52.1037	21.8012	0.41842	0.020784	3	RP
MGG_12752	epidermal retinal dehydrogenase 2	359	39.4223	16.5467	0.41973	0.00257193	3	RP
MGG_06475	alpha-actinin	789	48.7727	20.7826	0.426112	0.0266988	2	RP
MGG_03150	cytosolic iron-sulfur protein assembly protein 1	447	45.6979	19.5178	0.427106	0.0114761	2	RP
MGG_09239	squalene synthase	466	88.5823	38.1863	0.431083	0.0051982	0	RP
MGG_06545	hypothetical protein	815	73.6434	31.8601	0.432627	0.00409221	0	RP
MGG_07702	fructose-1,6-bisphosphatase	335	51.929	22.5945	0.435104	0.00104018	2	RP
MGG_12775	voltage-gated K+ channel beta subunit	354	37.3318	16.4383	0.44033	0.00835343	2	RP
MGG_06332	peroxisomal adenine nucleotide transporter 1	349	79.6766	35.1399	0.441031	0.0250134	1	RP
MGG_03077	spermatogenesis-associated protein 20	866	48.6103	21.5289	0.442888	0.0328716	1	RP
MGG_09941	nod factor export ATP-binding protein I	1620	119.663	53.3611	0.445929	0.0116541	1	RP
MGG_09301	hypothetical protein	479	22.8404	10.267	0.44951	0.0315877	3	RP
MGG_08474	Delta	395	22.8491	10.3417	0.452607	0.00150146	4	RP
MGG_00450	phosphoenolpyruvate carboxykinase	602	691.494	315.207	0.455835	1.85069e-05	1	RP
MGG_04806	golgi apparatus membrane protein TVP23	195	25.0047	11.3995	0.455893	0.0205207	2	RP
MGG_07884	ribose 5-phosphate isomerase	157	26.9206	12.3264	0.45788	0.00815238	0	RP
MGG_06562	ubiquitin-conjugating enzyme	148	42.8005	19.6097	0.458165	0.0277443	2	RP
MGG_01524	60S ribosomal protein L3	414	58.3029	26.7817	0.459354	0.00763028	1	RP
MGG_04659	hypothetical protein	661	15.51	7.15589	0.461372	0.0310821	1	RP
MGG_14638	cytidine and deoxycytidylate deaminase zinc-binding domain-containing protein	196	31.2493	14.4414	0.462133	0.00468111	0	RP
MGG_14717	hypothetical protein	310	15.5815	7.25871	0.465855	0.0388372	1	RP
MGG_08776	major myo-inositol transporter iolT	653	109.264	51.5543	0.471834	0.00726744	1	RP
MGG_14303	beta-xylosidase	547	47.9456	22.6406	0.472215	0.0297898	1	RP
MGG_04582	hypothetical protein	542	56.1953	26.6818	0.474804	0.00273652	1	RP
MGG_12628	Hrf1 domain-containing protein	323	30.1642	14.4315	0.478434	0.00248677	2	RP
MGG_00111	phospholipid-transporting ATPase 1	1502	38.4716	18.5608	0.482456	0.00219211	4	RP
MGG_00923	serine hydroxymethyltransferase	483	1246.9	602.879	0.483501	0.00179708	1	RP
MGG_06379	midasin	5087	34.1338	16.606	0.486496	0.0137313	1	RP
MGG_08771	hypothetical protein	258	58.1607	28.7702	0.494667	0.0212472	1	RP
MGG_07391	hypothetical protein	132	20.7726	10.285	0.495123	0.0221705	0	RP
MGG_04455	60S ribosomal protein L35	126	258.505	128.037	0.495298	0.00194725	2	RP
MGG_00783	hypothetical protein	281	18.7194	9.27606	0.495531	0.027994	2	RP
MGG_04472	hypothetical protein	905	10.4318	5.17603	0.49618	0.0332842	3	RP
MGG_07274	hypothetical protein	1447	18.7047	9.29498	0.496932	0.030241	0	RP
MGG_04432	cytochrome P450 51	527	228.989	114.452	0.499814	0.00425927	1	RP
MGG_07331	1,3-beta-glucanosyltransferase gel1	447	143.288	0	N/A	0.0473997	0	RP
MGG_05078	potassium/sodium efflux P-type ATPase	1111	120.194	0	N/A	0.0285052	0	RP
MGG_01885	beta-glucosidase	798	118.944	0	N/A	0.046808	0	RP
MGG_04406	hypothetical protein	2673	98.7621	0	N/A	0.00430216	1	RP
MGG_10254	hypothetical protein	410	70.7603	0	N/A	0.0255517	2	RP
MGG_06461	hypothetical protein	394	68.2804	0	N/A	0.0198333	0	RP
MGG_07666	endoplasmic reticulum mannosyl-oligosaccharide 1,2-alpha-mannosidase	653	59.5522	0	N/A	0.0224989	2	RP
MGG_00806	hypothetical protein	2759	52.9867	0	N/A	0.0131928	0	RP
MGG_10150	pH-response transcription factor pacC/RIM101	560	49.2617	0	N/A	0.0486979	1	RP
MGG_07606	hypothetical protein	475	39.4665	0	N/A	0.0118724	2	RP
MGG_05197	serine palmitoyltransferase 2	655	35.2761	0	N/A	0.0275037	2	RP
MGG_10481	NACHT and WD domain-containing protein	1686	33.5849	0	N/A	0.0403877	4	RP
MGG_03662	phosphoadenosine phosphosulfate reductase	356	33.235	0	N/A	0.00391956	0	RP
MGG_08736	carboxypeptidase 2	521	30.1109	0	N/A	0.0278503	2	RP
MGG_13308	guanine deaminase	460	28.2102	0	N/A	0.0342831	2	RP
MGG_04665	hypothetical protein	640	27.051	0	N/A	0.00896732	1	RP
MGG_03272	hypothetical protein	204	22.8	0	N/A	0.0330811	1	RP
MGG_11945	candidapepsin	497	21.915	0	N/A	0.0101692	0	RP
MGG_07369	hypothetical protein	412	21.7727	0	N/A	0.00389489	0	RP
MGG_16277	STE/STE20/YSK protein kinase	862	19.7201	0	N/A	0.00145632	2	RP
MGG_16721	hypothetical protein	595	17.6895	0	N/A	0.0419873	0	RP
MGG_05683	hypothetical protein	1001	16.6494	0	N/A	0.00376841	2	RP
MGG_09706	aerobactin siderophore biosynthesis protein iucB	534	14.5998	0	N/A	0.00599997	2	RP
MGG_11783	PSP1 domain-containing protein	887	14.5429	0	N/A	0.00299631	1	RP
MGG_11505	hypothetical protein	305	14.4351	0	N/A	0.0290903	0	RP
MGG_02976	hypothetical protein	1043	13.5787	0	N/A	0.0262037	4	RP
MGG_06411	hypothetical protein	426	13.5071	0	N/A	0.00572814	3	RP
MGG_04621	hypothetical protein	631	13.4572	0	N/A	0.0345972	0	RP
MGG_03516	hypothetical protein	702	12.5204	0	N/A	0.0240268	0	RP
MGG_02309	carboxypeptidase S1	635	12.4758	0	N/A	0.000445997	2	RP
MGG_03090	hypothetical protein	476	12.4317	0	N/A	0.0178483	0	RP
MGG_13484	hypothetical protein	352	11.5473	0	N/A	0.0387167	0	RP
MGG_06677	hypothetical protein	159	11.4489	0	N/A	0.00911899	1	RP
MGG_00127	saccharopine dehydrogenase	430	11.4185	0	N/A	0.0308358	2	RP
MGG_03343	hexaprenyl pyrophosphate synthase	454	11.396	0	N/A	0.0266636	1	RP
MGG_04368	stage V sporulation protein K	987	11.392	0	N/A	0.0267409	2	RP
MGG_13530	metacaspase-1	411	10.3859	0	N/A	0.0138612	4	RP
MGG_07543	CDP-diacylglycerol-glycerol-3-phosphate 3-phosphatidyltransferase	561	9.40608	0	N/A	0.0409636	1	RP
MGG_04965	hypothetical protein	696	9.39925	0	N/A	0.0400091	1	RP
MGG_08795	hypothetical protein	595	9.36004	0	N/A	0.00036677	1	RP
MGG_15325	CMGC/RCK/MAK protein kinase	809	9.31207	0	N/A	0.0327375	1	RP
MGG_03285	hypothetical protein	428	8.36869	0	N/A	0.0188101	2	RP
MGG_09458	GTP cyclohydrolase 1	311	8.36004	0	N/A	0.0182687	0	RP
MGG_00363	hypothetical protein	1409	8.35149	0	N/A	0.0185689	0	RP
MGG_00406	mitochondrial import inner membrane translocase subunit tim-16	147	8.32011	0	N/A	0.0161349	0	RP
MGG_07277	hypothetical protein	630	8.31033	0	N/A	0.0119691	1	RP
MGG_05910	deoxyribonuclease tatD	342	8.2883	0	N/A	0.0117704	0	RP
MGG_01274	RNA-binding protein	413	8.27003	0	N/A	0.0122926	3	RP
MGG_05314	hypothetical protein	187	7.32459	0	N/A	0.0251936	2	RP
MGG_14009	hypothetical protein	353	7.31608	0	N/A	0.0254347	5	RP
MGG_06080	GTPase MTG2	581	7.31063	0	N/A	0.025603	3	RP
MGG_00265	hypothetical protein	325	7.29807	0	N/A	0.018758	2	RP
MGG_01081	peroxin 14/17	367	7.25318	0	N/A	0.0197011	0	RP
MGG_09559	autophagy-like protein 9	918	7.23569	0	N/A	0.0159269	1	RP
MGG_00672	C6 zinc finger domain-containing protein	741	6.25286	0	N/A	0.000356772	0	RP
MGG_07736	hypothetical protein	287	5.21773	0	N/A	0.0415465	1	RP
MGG_06651	hypothetical protein	494	5.20456	0	N/A	0.0388858	1	RP
MGG_12349	hypothetical protein	660	5.1651	0	N/A	0.033873	4	RP
MGG_14781	hypothetical protein	246	5.1651	0	N/A	0.033873	2	RP
MGG_00178	hypothetical protein	127	5.16506	0	N/A	0.0338722	2	RP
MGG_12890	hypothetical protein	774	5.15659	0	N/A	0.0337177	3	RP
MGG_08853	maintenance-mitochondrial morphology protein 1	411	5.15256	0	N/A	0.0336254	0	RP
MGG_05132	hypothetical protein	362	5.1511	0	N/A	0.0336433	1	RP
MGG_00698	hypothetical protein	274	4.1423	0	N/A	0.0494459	0	RP
MGG_03889	threonine synthase	541	4.13286	0	N/A	0.0487461	1	RP
MGG_00392	hypothetical protein	372	4.10718	0	N/A	0.0492612	2	RP
MGG_12315	hypothetical protein	76	3.13282	0	N/A	0.000511455	2	RP
MGG_05343	C6 zinc finger protein	754	3.13282	0	N/A	0.000511455	0	RP
MGG_10111	glucose and ribitol dehydrogenase	347	3.11166	0	N/A	0.000317251	1	RP
MGG_14679	tryptophanyl-tRNA synthetase	400	3.11055	0	N/A	0.000305769	2	RP
