# Supplementary material for: Comparative proteomic analysis between nitrogen supplemented and starved conditions in Magnaporthe oryzae
Source: Proteome Sci. 2017 Nov 13;15:20. doi: 10.1186/s12953-017-0128-y (PMC5684745; doi:10.1186/s12953-017-0128-y)
Supplement: Supplementary file 4 — Distribution of HGATAR motifs in M. oryzae gene promoters. (XLSX 11 kb) [file 12953_2017_128_MOESM4_ESM.xlsx]

## Sheet: Table S3
Table S3. Distribution of HGATAR motifs in M. oryzae gene promoters. The frequency of the motif is classified according to the protein expression patterns, induced (IN), repressed (RP) and not changed (NC) during nitrogen starvation.
# HGATAR	NC		IN		RP		Total
0	1479	0.303758	112	0.30854	76	0.285714	1667	0.303146
1	1648	0.486	100	0.398	97	0.511	1845	0.482
2	1083	0.319	86	0.343	64	0.337	1233	0.322
3	465	0.137	46	0.183	18	0.095	529	0.138
4	147	0.043	11	0.044	9	0.047	167	0.044
5	30	0.009	6	0.024	2	0.011	38	0.01
6	14	0.004	1	0.004	0	0	15	0.004
7	3	0.001	0	0	0	0	3	0.001
8	0	0	1	0.004	0	0	1	0
# protein	4869		363		266		5499
# protein with HGATAR	3390		251		190		3831
% protein with HGATAR	0.696242		0.69146		0.714286		0.696672
Ave. # HGATAR	1.79		1.98		1.71
≥4 motifs		0.057		0.076		0.058		0.058
